# Supplementary material for: Influence of pore-confined water on the thermal expansion of a zinc-based metal–organic framework
Source: J Mater Chem C Mater. 2025 Jul 16;13(33):17353–66. doi: 10.1039/d5tc01746g (PMC12302340; doi:10.1039/d5tc01746g)
Supplement: TC-013-D5TC01746G-s002 [file TC-013-D5TC01746G-s002.cif]

# Supplementary Information (SI) for Journal of Materials Chemistry C.
# This journal is © The Royal Society of Chemistry 2025

####################################################################### 
# 
# This file contains crystal structure data downloaded from the 
# Cambridge Structural Database (CSD) hosted by the Cambridge 
# Crystallographic Data Centre (CCDC).
# 
# Full information about CCDC data access policies and citation 
# guidelines are available at http://www.ccdc.cam.ac.uk/access/V1 
# 
# Audit and citation data items may have been added by the CCDC. 
# Please retain this information to preserve the provenance of 
# this file and to allow appropriate attribution of the data. 
# 
#######################################################################

data_ns-l-gut-2-100k_final
_database_code_depnum_ccdc_archive 'CCDC 2406179'
loop_
_audit_author_name
_audit_author_address
'Ana Torvisco'
;Technical University of Graz
Austria
;
_audit_update_record             
;
2025-02-13 deposited with the CCDC.	2025-07-15 downloaded from the CCDC.
;
# publcif _publ_body_element loop end
_audit_creation_date             2024-11-05
_audit_creation_method           
;
Olex2 1.5-ac6-020
(compiled 2024.02.14 svn.r2f8d729c for Rigaku Oxford Diffraction, GUI svn.r6966)
;
_shelx_SHELXL_version_number     2019/1
_publcif_datablock.id            {de9a2bfd-0edc-46f2-a8d2-5270d4385e3b}
_publcif_funding_html            
;
;

_chemical_name_common            ?
_chemical_name_systematic        ?
_chemical_formula_moiety         'C14 H18 N4 O4 Zn, H2 O'
_chemical_formula_sum            'C14 H20 N4 O5 Zn'
_chemical_formula_weight         389.71
_chemical_melting_point          ?
_chemical_oxdiff_formula         C14H20N4O5Zn
_chemical_oxdiff_usercomment     'Loctite cured in 100K'
loop_
_atom_type_symbol
_atom_type_description
_atom_type_scat_dispersion_real
_atom_type_scat_dispersion_imag
_atom_type_scat_source
C C 0.0181 0.0091 'International Tables Vol C Tables 4.2.6.8 and 6.1.1.4'
H H 0.0000 0.0000 'International Tables Vol C Tables 4.2.6.8 and 6.1.1.4'
N N 0.0311 0.0180 'International Tables Vol C Tables 4.2.6.8 and 6.1.1.4'
O O 0.0492 0.0322 'International Tables Vol C Tables 4.2.6.8 and 6.1.1.4'
Zn Zn -1.5491 0.6778 'International Tables Vol C Tables 4.2.6.8 and 6.1.1.4'

_shelx_space_group_comment       
;
The symmetry employed for this shelxl refinement is uniquely defined
by the following loop, which should always be used as a source of
symmetry information in preference to the above space-group names.
They are only intended as comments.
;
_space_group_crystal_system      orthorhombic
_space_group_IT_number           54
_space_group_name_H-M_alt        'P c c a'
_space_group_name_Hall           '-P 2a 2ac'
loop_
_space_group_symop_operation_xyz
'x, y, z'
'-x+1/2, -y, z'
'-x, y, -z+1/2'
'x+1/2, -y, -z+1/2'
'-x, -y, -z'
'x-1/2, y, -z'
'x, -y, z-1/2'
'-x-1/2, y, z-1/2'

_cell_length_a                   15.1721(3)
_cell_length_b                   14.9839(3)
_cell_length_c                   15.0445(3)
_cell_angle_alpha                90
_cell_angle_beta                 90
_cell_angle_gamma                90
_cell_volume                     3420.17(12)
_cell_formula_units_Z            8
_cell_measurement_reflns_used    8477
_cell_measurement_temperature    100.00(10)
_cell_measurement_theta_max      76.8700
_cell_measurement_theta_min      4.0670
_shelx_estimated_absorpt_T_max   0.821
_shelx_estimated_absorpt_T_min   0.697
_exptl_absorpt_coefficient_mu    2.286
_exptl_absorpt_correction_T_max  1.000
_exptl_absorpt_correction_T_min  0.760
_exptl_absorpt_correction_type   gaussian
_exptl_absorpt_process_details   
;
CrysAlisPro 1.171.43.143a (Rigaku Oxford Diffraction, 2024)
Numerical absorption correction based on gaussian integration over
a multifaceted crystal model
Empirical absorption correction using spherical harmonics,
implemented in SCALE3 ABSPACK scaling algorithm.
;
_exptl_absorpt_special_details   ?
_exptl_crystal_colour            colourless
_exptl_crystal_colour_primary    colourless
_exptl_crystal_density_diffrn    1.514
_exptl_crystal_density_meas      ?
_exptl_crystal_density_method    ?
_exptl_crystal_description       block
_exptl_crystal_F_000             1616
loop_
_exptl_crystal_face_index_h
_exptl_crystal_face_index_k
_exptl_crystal_face_index_l
_exptl_crystal_face_perp_dist
1 -2 1 0.0852
-1 2 -1 0.0766
0 -1 1 0.0703
-1 0 0 0.0352
0 -1 2 0.0583
1 0 0 0.0703
2 1 -2 0.0719
-1 0 -1 0.0459
1 0 1 0.0616
0 0 1 0.0448
0 0 -1 0.0436
0 1 2 0.0533
-2 0 1 0.0332
1 2 2 0.0624
0 -1 -1 0.0763
0 1 0 0.0645
-2 -1 2 0.0451
0 -1 0 0.0772

_exptl_crystal_size_max          0.17
_exptl_crystal_size_mid          0.12
_exptl_crystal_size_min          0.09
loop_
_exptl_oxdiff_crystal_face_indexfrac_h
_exptl_oxdiff_crystal_face_indexfrac_k
_exptl_oxdiff_crystal_face_indexfrac_l
_exptl_oxdiff_crystal_face_x
_exptl_oxdiff_crystal_face_y
_exptl_oxdiff_crystal_face_z
1.0017 -1.9992 1.0020 0.0279 0.2473 -0.0349
-1.0017 1.9992 -1.0020 -0.0279 -0.2473 0.0349
0.0009 -0.9992 1.0014 -0.0200 0.1366 0.0449
-1.0002 0.0000 0.0000 0.0134 -0.0297 0.0962
0.0012 -0.9985 2.0022 -0.1011 0.1923 0.0735
1.0002 -0.0000 -0.0000 -0.0134 0.0297 -0.0962
1.9992 0.9984 -2.0022 0.0743 -0.1329 -0.2658
-1.0005 -0.0007 -1.0008 0.0946 -0.0853 0.0676
1.0005 0.0007 1.0008 -0.0946 0.0853 -0.0676
0.0003 0.0007 1.0008 -0.0812 0.0556 0.0286
-0.0003 -0.0007 -1.0008 0.0812 -0.0556 -0.0286
0.0000 1.0015 2.0010 -0.2236 0.0303 0.0408
-2.0001 0.0008 1.0008 -0.0543 -0.0037 0.2209
0.9996 2.0014 2.0003 -0.2983 -0.0209 -0.0717
0.0003 -1.0007 -1.0002 0.1424 0.0253 -0.0122
-0.0006 1.0000 -0.0006 -0.0612 -0.0810 -0.0164
-1.9992 -0.9984 2.0022 -0.0743 0.1329 0.2658
0.0006 -1.0000 0.0006 0.0612 0.0810 0.0164

_exptl_transmission_factor_max   ?
_exptl_transmission_factor_min   ?
_diffrn_reflns_av_R_equivalents  0.0335
_diffrn_reflns_av_unetI/netI     0.0235
_diffrn_reflns_Laue_measured_fraction_full 0.999
_diffrn_reflns_Laue_measured_fraction_max 0.999
_diffrn_reflns_limit_h_max       15
_diffrn_reflns_limit_h_min       -18
_diffrn_reflns_limit_k_max       17
_diffrn_reflns_limit_k_min       -18
_diffrn_reflns_limit_l_max       18
_diffrn_reflns_limit_l_min       -18
_diffrn_reflns_number            18553
_diffrn_reflns_point_group_measured_fraction_full 0.999
_diffrn_reflns_point_group_measured_fraction_max 0.999
_diffrn_reflns_theta_full        67.684
_diffrn_reflns_theta_max         74.482
_diffrn_reflns_theta_min         2.949
_diffrn_ambient_environment      N~2~
_diffrn_ambient_temperature      100.00(10)
_diffrn_detector                 'Hybrid Pixel Array Detector'
_diffrn_detector_area_resol_mean 10.0000
_diffrn_detector_type            'HyPix-Arc 100'
_diffrn_measured_fraction_theta_full 0.999
_diffrn_measured_fraction_theta_max 0.999
_diffrn_measurement_details      
;
List of Runs (angles in degrees, time in seconds):

  # Type    Start    End  Width  t~exp~   \w     \q     \k     \f   Frames
#--------------------------------------------------------------------------
  1  \w    -37.00 -11.00   0.50    0.07    --  -76.64  38.00 120.00   52
  2  \w   -127.00 -26.00   0.50    0.07    --  -54.60 -19.00 -90.00  202
  3  \w   -127.00 -26.00   0.50    0.07    --  -54.60 -19.00 -90.00  202
  4  \w   -123.00 -87.00   0.50    0.07    --  -54.60-125.00   0.00   72
  5  \w     34.00 103.00   0.50    0.07    --   53.17-125.00  30.00  138
  6  \w     36.00 100.00   0.50    0.28    --  101.05 -99.00   0.00  128
  7  \w     28.00  53.00   0.50    0.28    --  101.05 -57.00  30.00   50
  8  \w     35.00  65.00   0.50    0.28    --  101.05 -57.00   0.00   60
  9  \w     38.00  72.00   0.50    0.28    --  101.05 -99.00 -30.00   68
 10  \w     78.00 104.00   0.50    0.28    --  101.05 -77.00-120.00   52
 11  \w     32.00  61.00   0.50    0.28    --  101.05 -57.00-120.00   58
 12  \w    100.00 166.00   0.50    0.28    --  101.05  77.00 -90.00  132
 13  \w    106.00 161.00   0.50    0.28    --  101.05  77.00-180.00  110
 14  \w     82.00 126.00   0.50    0.07    --   53.17  57.00-120.00   88
 15  \w    139.00 165.00   0.50    0.28    --  101.05  38.00 120.00   52
 16  \w    110.00 135.00   0.50    0.28    --  101.05  38.00 120.00   50
;
_diffrn_measurement_device       'four-circle diffractometer'
_diffrn_measurement_device_type  'XtaLAB Synergy, Dualflex, HyPix-Arc 100'
_diffrn_measurement_method       '\w scans'
_diffrn_orient_matrix_type       
'CrysAlisPro convention (1999,Acta A55,543-557)'
_diffrn_orient_matrix_UB_11      -0.0134272000
_diffrn_orient_matrix_UB_12      -0.0612917000
_diffrn_orient_matrix_UB_13      -0.0810736000
_diffrn_orient_matrix_UB_21      0.0296882000
_diffrn_orient_matrix_UB_22      -0.0809206000
_diffrn_orient_matrix_UB_23      0.0556556000
_diffrn_orient_matrix_UB_31      -0.0961439000
_diffrn_orient_matrix_UB_32      -0.0164002000
_diffrn_orient_matrix_UB_33      0.0285889000
_diffrn_radiation_monochromator  mirror
_diffrn_radiation_probe          x-ray
_diffrn_radiation_type           'Cu K\a'
_diffrn_radiation_wavelength     1.54184
_diffrn_source                   'micro-focus sealed X-ray tube'
_diffrn_source_type              'PhotonJet (Cu) X-ray Source'
_reflns_Friedel_coverage         0.000
_reflns_Friedel_fraction_full    .
_reflns_Friedel_fraction_max     .
_reflns_number_gt                2947
_reflns_number_total             3505
_reflns_special_details          
;
 Reflections were merged by SHELXL according to the crystal
 class for the calculation of statistics and refinement.
 
 _reflns_Friedel_fraction is defined as the number of unique
 Friedel pairs measured divided by the number that would be
 possible theoretically, ignoring centric projections and
 systematic absences.
;
_reflns_threshold_expression     'I > 2\s(I)'
_computing_cell_refinement       'CrysAlisPro 1.171.43.143a (Rigaku OD, 2024)'
_computing_data_collection       
'CrysAlisPro system (CCD 43.106a 64-bit (release 01-02-2024))'
_computing_data_reduction        'CrysAlisPro 1.171.43.143a (Rigaku OD, 2024)'
_computing_molecular_graphics    'Olex2 1.5-ac6-020 (Dolomanov et al., 2009)'
_computing_publication_material  'Olex2 1.5-ac6-020 (Dolomanov et al., 2009)'
_computing_structure_refinement  'XL  (Sheldrick, 2008)'
_computing_structure_solution    'SHELXT 2018/2 (Sheldrick, 2018)'
_refine_diff_density_max         0.309
_refine_diff_density_min         -0.276
_refine_diff_density_rms         0.056
_refine_ls_extinction_coef       .
_refine_ls_extinction_method     none
_refine_ls_goodness_of_fit_ref   1.107
_refine_ls_hydrogen_treatment    constr
_refine_ls_matrix_type           full
_refine_ls_number_parameters     223
_refine_ls_number_reflns         3505
_refine_ls_number_restraints     0
_refine_ls_R_factor_all          0.0426
_refine_ls_R_factor_gt           0.0344
_refine_ls_restrained_S_all      1.107
_refine_ls_shift/su_max          0.000
_refine_ls_shift/su_mean         0.000
_refine_ls_structure_factor_coef Fsqd
_refine_ls_weighting_details     
'w=1/[\s^2^(Fo^2^)+(0.0242P)^2^+3.9024P] where P=(Fo^2^+2Fc^2^)/3'
_refine_ls_weighting_scheme      calc
_refine_ls_wR_factor_gt          0.0785
_refine_ls_wR_factor_ref         0.0815
_refine_special_details          ?
_olex2_refinement_description    
;
1. Fixed Uiso
 At 1.2 times of:
  All C(H) groups, All C(H,H) groups
 At 1.5 times of:
  All C(H,H,H) groups, All O(H,H) groups
2.a Free rotating group:
 O5(H5C,H5D)
2.b Secondary CH2 refined with riding coordinates:
 C5(H5A,H5B), C6(H6A,H6B), C12(H12A,H12B), C13(H13A,H13B)
2.c Aromatic/amide H refined with riding coordinates:
 C2(H2), C3(H3), C8(H8), C9(H9)
2.d Idealised Me refined as rotating group:
 C4(H4A,H4B,H4C), C11(H11A,H11B,H11C)
;
_atom_sites_solution_hydrogens   mixed
_atom_sites_solution_primary     dual
_atom_sites_solution_secondary   ?
loop_
_atom_site_label
_atom_site_type_symbol
_atom_site_fract_x
_atom_site_fract_y
_atom_site_fract_z
_atom_site_U_iso_or_equiv
_atom_site_adp_type
_atom_site_occupancy
_atom_site_site_symmetry_order
_atom_site_calc_flag
_atom_site_refinement_flags_posn
_atom_site_refinement_flags_adp
_atom_site_refinement_flags_occupancy
_atom_site_disorder_assembly
_atom_site_disorder_group
Zn1 Zn 0.500000 0.57777(3) 0.250000 0.01833(11) Uani 1 2 d S T P . .
Zn2 Zn 0.500000 0.07927(3) 0.250000 0.01712(11) Uani 1 2 d S T P . .
O1 O 0.44999(10) 0.63885(10) 0.35201(11) 0.0252(3) Uani 1 1 d . . . . .
O2 O 0.57368(10) 0.70976(12) 0.38718(11) 0.0281(4) Uani 1 1 d . . . . .
O3 O 0.60743(10) 0.13541(10) 0.29295(10) 0.0210(3) Uani 1 1 d . . . . .
O4 O 0.61940(11) 0.21645(12) 0.16959(10) 0.0287(4) Uani 1 1 d . . . . .
O5 O 0.71103(11) 0.25293(12) 0.01014(11) 0.0297(4) Uani 1 1 d G . . . .
H5C H 0.687494 0.243804 0.062074 0.045 Uiso 1 1 d G U . . .
H5D H 0.666414 0.262275 -0.024963 0.045 Uiso 1 1 d G U . . .
N1 N 0.45767(11) 0.99575(12) 0.34619(12) 0.0207(4) Uani 1 1 d . . . . .
N2 N 0.44904(12) 0.88712(12) 0.44369(11) 0.0192(4) Uani 1 1 d . . . . .
N3 N 0.59730(11) 0.49414(12) 0.28729(12) 0.0201(4) Uani 1 1 d . . . . .
N4 N 0.69605(11) 0.38689(12) 0.28272(12) 0.0198(4) Uani 1 1 d . . . . .
C1 C 0.50372(14) 0.94035(14) 0.39655(14) 0.0188(4) Uani 1 1 d . . . . .
C2 C 0.36974(15) 0.97580(17) 0.36086(17) 0.0279(5) Uani 1 1 d . . . . .
H2 H 0.321261 1.004411 0.332835 0.033 Uiso 1 1 calc R U . . .
C3 C 0.36361(15) 0.90942(16) 0.42111(17) 0.0273(5) Uani 1 1 d . . . . .
H3 H 0.311075 0.883272 0.443522 0.033 Uiso 1 1 calc R U . . .
C4 C 0.60141(15) 0.93603(17) 0.40046(17) 0.0287(5) Uani 1 1 d . . . . .
H4A H 0.621645 0.880256 0.373235 0.043 Uiso 1 1 calc R U . . .
H4B H 0.620625 0.938160 0.462612 0.043 Uiso 1 1 calc R U . . .
H4C H 0.626446 0.986824 0.368105 0.043 Uiso 1 1 calc R U . . .
C5 C 0.47405(15) 0.82011(14) 0.50999(14) 0.0211(4) Uani 1 1 d . . . . .
H5A H 0.445447 0.834591 0.567351 0.025 Uiso 1 1 calc R U . . .
H5B H 0.538655 0.822061 0.519034 0.025 Uiso 1 1 calc R U . . .
C6 C 0.44739(15) 0.72668(14) 0.48172(15) 0.0225(5) Uani 1 1 d . . . . .
H6A H 0.383405 0.726551 0.468824 0.027 Uiso 1 1 calc R U . . .
H6B H 0.457515 0.685538 0.532188 0.027 Uiso 1 1 calc R U . . .
C7 C 0.49599(14) 0.69077(14) 0.40085(15) 0.0197(4) Uani 1 1 d . . . . .
C8 C 0.62180(15) 0.47319(16) 0.37305(16) 0.0250(5) Uani 1 1 d . . . . .
H8 H 0.599390 0.500590 0.425322 0.030 Uiso 1 1 calc R U . . .
C9 C 0.68292(15) 0.40730(16) 0.37090(15) 0.0247(5) Uani 1 1 d . . . . .
H9 H 0.711159 0.380463 0.420522 0.030 Uiso 1 1 calc R U . . .
C10 C 0.64281(14) 0.44054(14) 0.23421(15) 0.0206(4) Uani 1 1 d . . . . .
C11 C 0.63564(19) 0.43812(18) 0.13539(16) 0.0350(6) Uani 1 1 d . . . . .
H11A H 0.694106 0.428168 0.109539 0.052 Uiso 1 1 calc R U . . .
H11B H 0.611994 0.495059 0.113971 0.052 Uiso 1 1 calc R U . . .
H11C H 0.596101 0.389542 0.117709 0.052 Uiso 1 1 calc R U . . .
C12 C 0.75862(14) 0.31977(14) 0.24962(16) 0.0219(4) Uani 1 1 d . . . . .
H12A H 0.818505 0.334274 0.271406 0.026 Uiso 1 1 calc R U . . .
H12B H 0.759780 0.321666 0.183857 0.026 Uiso 1 1 calc R U . . .
C13 C 0.73376(13) 0.22612(14) 0.27996(15) 0.0213(4) Uani 1 1 d . . . . .
H13A H 0.781186 0.184445 0.262075 0.026 Uiso 1 1 calc R U . . .
H13B H 0.730517 0.225543 0.345685 0.026 Uiso 1 1 calc R U . . .
C14 C 0.64684(14) 0.19207(14) 0.24299(14) 0.0189(4) Uani 1 1 d . . . . .

loop_
_atom_site_aniso_label
_atom_site_aniso_U_11
_atom_site_aniso_U_22
_atom_site_aniso_U_33
_atom_site_aniso_U_23
_atom_site_aniso_U_13
_atom_site_aniso_U_12
Zn1 0.0159(2) 0.0160(2) 0.0231(2) 0.000 -0.00220(16) 0.000
Zn2 0.0173(2) 0.0165(2) 0.0176(2) 0.000 -0.00031(15) 0.000
O1 0.0229(8) 0.0229(8) 0.0298(8) -0.0066(7) -0.0016(7) -0.0010(7)
O2 0.0219(8) 0.0345(9) 0.0278(8) -0.0112(7) 0.0038(7) -0.0044(7)
O3 0.0211(7) 0.0216(8) 0.0204(7) -0.0001(6) 0.0010(6) -0.0038(6)
O4 0.0293(8) 0.0345(9) 0.0222(8) 0.0061(7) -0.0057(7) -0.0097(7)
O5 0.0211(8) 0.0433(10) 0.0248(8) 0.0006(8) 0.0001(7) 0.0000(8)
N1 0.0178(8) 0.0208(9) 0.0236(9) 0.0035(8) 0.0001(7) -0.0003(7)
N2 0.0207(9) 0.0197(9) 0.0173(8) 0.0016(7) 0.0009(7) 0.0001(7)
N3 0.0178(8) 0.0194(9) 0.0232(9) 0.0003(8) -0.0023(8) 0.0011(7)
N4 0.0175(8) 0.0176(9) 0.0243(9) 0.0024(8) -0.0004(7) -0.0009(7)
C1 0.0196(10) 0.0172(9) 0.0195(10) -0.0010(8) 0.0006(8) 0.0002(8)
C2 0.0174(10) 0.0299(12) 0.0364(13) 0.0102(11) -0.0009(10) 0.0000(9)
C3 0.0181(10) 0.0287(12) 0.0352(13) 0.0075(11) 0.0045(10) -0.0019(9)
C4 0.0203(11) 0.0294(12) 0.0364(13) 0.0097(11) -0.0006(10) -0.0002(10)
C5 0.0261(11) 0.0213(10) 0.0160(10) 0.0018(9) 0.0015(9) 0.0035(9)
C6 0.0258(11) 0.0191(10) 0.0225(11) 0.0021(9) 0.0037(9) 0.0001(9)
C7 0.0208(10) 0.0159(9) 0.0224(10) 0.0008(9) -0.0007(9) 0.0016(8)
C8 0.0255(11) 0.0255(11) 0.0241(11) 0.0000(9) -0.0016(9) 0.0030(9)
C9 0.0261(11) 0.0258(11) 0.0220(11) 0.0028(9) -0.0048(9) 0.0010(9)
C10 0.0194(10) 0.0177(10) 0.0246(11) 0.0032(9) -0.0005(8) 0.0004(8)
C11 0.0472(15) 0.0335(13) 0.0242(12) 0.0030(11) -0.0008(11) 0.0174(12)
C12 0.0158(10) 0.0195(10) 0.0305(11) 0.0020(10) -0.0009(9) 0.0009(8)
C13 0.0180(10) 0.0195(10) 0.0264(10) 0.0009(9) -0.0027(9) 0.0004(8)
C14 0.0200(10) 0.0170(10) 0.0198(10) -0.0024(9) 0.0010(8) 0.0004(8)

_geom_special_details            
;
 All esds (except the esd in the dihedral angle between two l.s. planes)
 are estimated using the full covariance matrix.  The cell esds are taken
 into account individually in the estimation of esds in distances, angles
 and torsion angles; correlations between esds in cell parameters are only
 used when they are defined by crystal symmetry.  An approximate (isotropic)
 treatment of cell esds is used for estimating esds involving l.s. planes.
;
loop_
_geom_bond_atom_site_label_1
_geom_bond_atom_site_label_2
_geom_bond_distance
_geom_bond_site_symmetry_2
_geom_bond_publ_flag
Zn1 O1 1.9413(16) . ?
Zn1 O1 1.9413(16) 3_655 ?
Zn1 N3 2.0161(18) 3_655 ?
Zn1 N3 2.0161(18) . ?
Zn2 O3 1.9447(15) 3_655 ?
Zn2 O3 1.9447(15) . ?
Zn2 N1 2.0181(18) 3_645 ?
Zn2 N1 2.0181(18) 1_545 ?
O1 C7 1.278(3) . ?
O2 C7 1.230(3) . ?
O3 C14 1.282(3) . ?
O4 C14 1.235(3) . ?
O5 H5C 0.8700 . ?
O5 H5D 0.8699 . ?
N1 C1 1.323(3) . ?
N1 C2 1.385(3) . ?
N2 C1 1.352(3) . ?
N2 C3 1.381(3) . ?
N2 C5 1.465(3) . ?
N3 C8 1.379(3) . ?
N3 C10 1.326(3) . ?
N4 C9 1.376(3) . ?
N4 C10 1.353(3) . ?
N4 C12 1.470(3) . ?
C1 C4 1.485(3) . ?
C2 H2 0.9500 . ?
C2 C3 1.349(3) . ?
C3 H3 0.9500 . ?
C4 H4A 0.9800 . ?
C4 H4B 0.9800 . ?
C4 H4C 0.9800 . ?
C5 H5A 0.9900 . ?
C5 H5B 0.9900 . ?
C5 C6 1.518(3) . ?
C6 H6A 0.9900 . ?
C6 H6B 0.9900 . ?
C6 C7 1.521(3) . ?
C8 H8 0.9500 . ?
C8 C9 1.355(3) . ?
C9 H9 0.9500 . ?
C10 C11 1.491(3) . ?
C11 H11A 0.9800 . ?
C11 H11B 0.9800 . ?
C11 H11C 0.9800 . ?
C12 H12A 0.9900 . ?
C12 H12B 0.9900 . ?
C12 C13 1.523(3) . ?
C13 H13A 0.9900 . ?
C13 H13B 0.9900 . ?
C13 C14 1.519(3) . ?

loop_
_geom_angle_atom_site_label_1
_geom_angle_atom_site_label_2
_geom_angle_atom_site_label_3
_geom_angle
_geom_angle_site_symmetry_1
_geom_angle_site_symmetry_3
_geom_angle_publ_flag
O1 Zn1 O1 123.74(10) . 3_655 ?
O1 Zn1 N3 111.05(7) . . ?
O1 Zn1 N3 103.11(7) . 3_655 ?
O1 Zn1 N3 111.05(7) 3_655 3_655 ?
O1 Zn1 N3 103.11(7) 3_655 . ?
N3 Zn1 N3 103.14(10) 3_655 . ?
O3 Zn2 O3 128.74(9) 3_655 . ?
O3 Zn2 N1 107.26(7) 3_655 3_645 ?
O3 Zn2 N1 103.88(7) . 3_645 ?
O3 Zn2 N1 107.26(7) . 1_545 ?
O3 Zn2 N1 103.88(7) 3_655 1_545 ?
N1 Zn2 N1 103.35(11) 3_645 1_545 ?
C7 O1 Zn1 121.89(14) . . ?
C14 O3 Zn2 118.86(14) . . ?
H5C O5 H5D 104.5 . . ?
C1 N1 Zn2 129.16(15) . 1_565 ?
C1 N1 C2 106.38(18) . . ?
C2 N1 Zn2 123.68(15) . 1_565 ?
C1 N2 C3 107.71(18) . . ?
C1 N2 C5 127.05(18) . . ?
C3 N2 C5 125.19(18) . . ?
C8 N3 Zn1 126.82(15) . . ?
C10 N3 Zn1 126.15(15) . . ?
C10 N3 C8 106.57(18) . . ?
C9 N4 C12 124.90(18) . . ?
C10 N4 C9 107.55(18) . . ?
C10 N4 C12 127.53(19) . . ?
N1 C1 N2 110.27(18) . . ?
N1 C1 C4 125.3(2) . . ?
N2 C1 C4 124.5(2) . . ?
N1 C2 H2 125.3 . . ?
C3 C2 N1 109.4(2) . . ?
C3 C2 H2 125.3 . . ?
N2 C3 H3 126.9 . . ?
C2 C3 N2 106.2(2) . . ?
C2 C3 H3 126.9 . . ?
C1 C4 H4A 109.5 . . ?
C1 C4 H4B 109.5 . . ?
C1 C4 H4C 109.5 . . ?
H4A C4 H4B 109.5 . . ?
H4A C4 H4C 109.5 . . ?
H4B C4 H4C 109.5 . . ?
N2 C5 H5A 109.2 . . ?
N2 C5 H5B 109.2 . . ?
N2 C5 C6 111.85(18) . . ?
H5A C5 H5B 107.9 . . ?
C6 C5 H5A 109.2 . . ?
C6 C5 H5B 109.2 . . ?
C5 C6 H6A 108.5 . . ?
C5 C6 H6B 108.5 . . ?
C5 C6 C7 114.91(18) . . ?
H6A C6 H6B 107.5 . . ?
C7 C6 H6A 108.5 . . ?
C7 C6 H6B 108.5 . . ?
O1 C7 C6 114.24(19) . . ?
O2 C7 O1 124.6(2) . . ?
O2 C7 C6 121.1(2) . . ?
N3 C8 H8 125.4 . . ?
C9 C8 N3 109.1(2) . . ?
C9 C8 H8 125.4 . . ?
N4 C9 H9 126.7 . . ?
C8 C9 N4 106.5(2) . . ?
C8 C9 H9 126.7 . . ?
N3 C10 N4 110.22(19) . . ?
N3 C10 C11 125.2(2) . . ?
N4 C10 C11 124.5(2) . . ?
C10 C11 H11A 109.5 . . ?
C10 C11 H11B 109.5 . . ?
C10 C11 H11C 109.5 . . ?
H11A C11 H11B 109.5 . . ?
H11A C11 H11C 109.5 . . ?
H11B C11 H11C 109.5 . . ?
N4 C12 H12A 109.3 . . ?
N4 C12 H12B 109.3 . . ?
N4 C12 C13 111.65(17) . . ?
H12A C12 H12B 108.0 . . ?
C13 C12 H12A 109.3 . . ?
C13 C12 H12B 109.3 . . ?
C12 C13 H13A 108.6 . . ?
C12 C13 H13B 108.6 . . ?
H13A C13 H13B 107.6 . . ?
C14 C13 C12 114.49(18) . . ?
C14 C13 H13A 108.6 . . ?
C14 C13 H13B 108.6 . . ?
O3 C14 C13 114.36(18) . . ?
O4 C14 O3 124.2(2) . . ?
O4 C14 C13 121.36(19) . . ?

loop_
_geom_torsion_atom_site_label_1
_geom_torsion_atom_site_label_2
_geom_torsion_atom_site_label_3
_geom_torsion_atom_site_label_4
_geom_torsion
_geom_torsion_site_symmetry_1
_geom_torsion_site_symmetry_2
_geom_torsion_site_symmetry_3
_geom_torsion_site_symmetry_4
_geom_torsion_publ_flag
Zn1 O1 C7 O2 2.7(3) . . . . ?
Zn1 O1 C7 C6 -175.39(13) . . . . ?
Zn1 N3 C8 C9 173.17(15) . . . . ?
Zn1 N3 C10 N4 -173.29(14) . . . . ?
Zn1 N3 C10 C11 5.7(3) . . . . ?
Zn2 O3 C14 O4 2.8(3) . . . . ?
Zn2 O3 C14 C13 -175.34(13) . . . . ?
Zn2 N1 C1 N2 -171.09(14) 1_565 . . . ?
Zn2 N1 C1 C4 8.3(3) 1_565 . . . ?
Zn2 N1 C2 C3 171.74(17) 1_565 . . . ?
N1 C2 C3 N2 -0.6(3) . . . . ?
N2 C5 C6 C7 66.7(2) . . . . ?
N3 C8 C9 N4 -0.3(3) . . . . ?
N4 C12 C13 C14 64.8(2) . . . . ?
C1 N1 C2 C3 1.0(3) . . . . ?
C1 N2 C3 C2 -0.1(3) . . . . ?
C1 N2 C5 C6 -117.0(2) . . . . ?
C2 N1 C1 N2 -1.0(3) . . . . ?
C2 N1 C1 C4 178.3(2) . . . . ?
C3 N2 C1 N1 0.7(3) . . . . ?
C3 N2 C1 C4 -178.7(2) . . . . ?
C3 N2 C5 C6 65.9(3) . . . . ?
C5 N2 C1 N1 -176.83(19) . . . . ?
C5 N2 C1 C4 3.8(3) . . . . ?
C5 N2 C3 C2 177.5(2) . . . . ?
C5 C6 C7 O1 -147.22(19) . . . . ?
C5 C6 C7 O2 34.6(3) . . . . ?
C8 N3 C10 N4 -0.6(2) . . . . ?
C8 N3 C10 C11 178.3(2) . . . . ?
C9 N4 C10 N3 0.5(2) . . . . ?
C9 N4 C10 C11 -178.5(2) . . . . ?
C9 N4 C12 C13 64.3(3) . . . . ?
C10 N3 C8 C9 0.6(3) . . . . ?
C10 N4 C9 C8 -0.1(3) . . . . ?
C10 N4 C12 C13 -117.1(2) . . . . ?
C12 N4 C9 C8 178.76(19) . . . . ?
C12 N4 C10 N3 -178.34(19) . . . . ?
C12 N4 C10 C11 2.7(4) . . . . ?
C12 C13 C14 O3 -151.78(19) . . . . ?
C12 C13 C14 O4 30.1(3) . . . . ?

_shelx_res_file                  
;
TITL ns-l-gut-2-100k_final_a.res in Pcca
    ns-l-gut-2-100k_final.res
    created by SHELXL-2019/1 at 17:57:37 on 05-Nov-2024
REM Old TITL NS-L-GUT-2-100K_FINAL in Pcca
REM SHELXT solution in Pcca: R1 0.079, Rweak 0.018, Alpha 0.016
REM <I/s> 0.825 for 418 systematic absences, Orientation as input
REM Formula found by SHELXT: C14 N4 O5 Zn
REM ns-l-gut-2-100k_final_a.res in Pcca
REM wR2 = 0.1266, GooF = S = 0.766, Restrained GooF = 0.766 for all data
REM 220 parameters refined using 0 restraints
CELL 1.54184 15.1721 14.9839 15.0445 90 90 90
ZERR 8 0.0003 0.0003 0.0003 0 0 0
LATT 1
SYMM 0.5-X,-Y,+Z
SYMM -X,+Y,0.5-Z
SYMM 0.5+X,-Y,0.5-Z
SFAC C H N O Zn
UNIT 112 160 32 40 8

L.S. 10
PLAN  1
SIZE 0.09 0.11 0.17
TEMP -173
CONF
BOND $H
LIST 4
MORE -1
fmap 2
acta
OMIT 1 1 4
OMIT 2 5 3
OMIT 3 1 4
OMIT 5 1 4
REM <olex2.extras>
REM <HklSrc "%.\\NS-L-GUT-2-100K_FINAL.hkl">
REM </olex2.extras>

WGHT    0.024200    3.902400
FVAR       0.29869
ZN1   5    0.500000    0.577772    0.250000    10.50000    0.01593    0.01600 =
         0.02307    0.00000   -0.00220    0.00000
ZN2   5    0.500000    0.079269    0.250000    10.50000    0.01729    0.01653 =
         0.01755    0.00000   -0.00031    0.00000
O1    4    0.449990    0.638851    0.352008    11.00000    0.02289    0.02287 =
         0.02985   -0.00658   -0.00164   -0.00098
O2    4    0.573685    0.709758    0.387175    11.00000    0.02186    0.03451 =
         0.02780   -0.01119    0.00378   -0.00440
O3    4    0.607427    0.135412    0.292948    11.00000    0.02109    0.02159 =
         0.02044   -0.00010    0.00102   -0.00376
O4    4    0.619396    0.216448    0.169590    11.00000    0.02927    0.03452 =
         0.02224    0.00611   -0.00571   -0.00973
AFIX   6
O5    4    0.711034    0.252933    0.010136    11.00000    0.02110    0.04332 =
         0.02475    0.00056    0.00014   -0.00001
H5C   2    0.687494    0.243804    0.062074    11.00000   -1.50000
H5D   2    0.666414    0.262275   -0.024963    11.00000   -1.50000
AFIX   0

N1    3    0.457674    0.995747    0.346193    11.00000    0.01779    0.02080 =
         0.02362    0.00347    0.00012   -0.00031
N2    3    0.449040    0.887118    0.443685    11.00000    0.02066    0.01968 =
         0.01726    0.00160    0.00091    0.00009
N3    3    0.597304    0.494136    0.287294    11.00000    0.01780    0.01936 =
         0.02319    0.00029   -0.00228    0.00108
N4    3    0.696045    0.386895    0.282724    11.00000    0.01751    0.01761 =
         0.02425    0.00241   -0.00040   -0.00088
C1    1    0.503725    0.940354    0.396546    11.00000    0.01960    0.01719 =
         0.01949   -0.00100    0.00056    0.00024
C2    1    0.369736    0.975796    0.360858    11.00000    0.01744    0.02989 =
         0.03638    0.01019   -0.00090    0.00002
AFIX  43
H2    2    0.321261    1.004411    0.332835    11.00000   -1.20000
AFIX   0
C3    1    0.363609    0.909422    0.421113    11.00000    0.01809    0.02872 =
         0.03518    0.00755    0.00451   -0.00190
AFIX  43
H3    2    0.311075    0.883272    0.443522    11.00000   -1.20000
AFIX   0
C4    1    0.601412    0.936031    0.400457    11.00000    0.02034    0.02937 =
         0.03642    0.00970   -0.00064   -0.00016
AFIX 137
H4A   2    0.621645    0.880256    0.373235    11.00000   -1.50000
H4B   2    0.620625    0.938160    0.462612    11.00000   -1.50000
H4C   2    0.626446    0.986824    0.368105    11.00000   -1.50000
AFIX   0
C5    1    0.474051    0.820105    0.509993    11.00000    0.02614    0.02125 =
         0.01602    0.00179    0.00146    0.00349
AFIX  23
H5A   2    0.445447    0.834591    0.567351    11.00000   -1.20000
H5B   2    0.538655    0.822061    0.519034    11.00000   -1.20000
AFIX   0
C6    1    0.447391    0.726678    0.481720    11.00000    0.02578    0.01910 =
         0.02254    0.00214    0.00373    0.00012
AFIX  23
H6A   2    0.383405    0.726551    0.468824    11.00000   -1.20000
H6B   2    0.457515    0.685538    0.532188    11.00000   -1.20000
AFIX   0
C7    1    0.495993    0.690769    0.400850    11.00000    0.02081    0.01592 =
         0.02236    0.00080   -0.00067    0.00160
C8    1    0.621799    0.473188    0.373054    11.00000    0.02552    0.02547 =
         0.02408    0.00003   -0.00156    0.00305
AFIX  43
H8    2    0.599390    0.500590    0.425322    11.00000   -1.20000
AFIX   0
C9    1    0.682920    0.407298    0.370903    11.00000    0.02614    0.02578 =
         0.02205    0.00284   -0.00482    0.00095
AFIX  43
H9    2    0.711159    0.380463    0.420522    11.00000   -1.20000
AFIX   0
C10   1    0.642806    0.440542    0.234213    11.00000    0.01936    0.01774 =
         0.02456    0.00315   -0.00054    0.00044
C11   1    0.635637    0.438120    0.135389    11.00000    0.04720    0.03351 =
         0.02416    0.00300   -0.00084    0.01737
AFIX 137
H11A  2    0.694106    0.428168    0.109539    11.00000   -1.50000
H11B  2    0.611994    0.495059    0.113971    11.00000   -1.50000
H11C  2    0.596101    0.389542    0.117709    11.00000   -1.50000
AFIX   0
C12   1    0.758621    0.319769    0.249625    11.00000    0.01576    0.01952 =
         0.03050    0.00204   -0.00093    0.00094
AFIX  23
H12A  2    0.818505    0.334274    0.271406    11.00000   -1.20000
H12B  2    0.759780    0.321666    0.183857    11.00000   -1.20000
AFIX   0
C13   1    0.733758    0.226116    0.279964    11.00000    0.01798    0.01951 =
         0.02643    0.00086   -0.00274    0.00037
AFIX  23
H13A  2    0.781186    0.184445    0.262075    11.00000   -1.20000
H13B  2    0.730517    0.225543    0.345685    11.00000   -1.20000
AFIX   0
C14   1    0.646837    0.192072    0.242991    11.00000    0.01996    0.01699 =
         0.01985   -0.00242    0.00102    0.00040
HKLF 4


REM  ns-l-gut-2-100k_final_a.res in Pcca
REM wR2 = 0.0815, GooF = S = 1.107, Restrained GooF = 1.107 for all data
REM R1 = 0.0344 for 2947 Fo > 4sig(Fo) and 0.0426 for all 3505 data
REM 223 parameters refined using 0 restraints

END

WGHT      0.0241      3.9093

REM Highest difference peak  0.309,  deepest hole -0.276,  1-sigma level  0.056
Q1    1   0.6879  0.2208  0.2671  11.00000  0.05    0.31
;
_shelx_res_checksum              44131
_shelx_hkl_file                  
;
   0   0   1    0.07    0.34
   0   0   1   -0.07    0.29
   0   0   2 9984.79  237.95
   0   0   2 9999.00  237.95
   0   0   3    0.22    1.20
   0   0   3   -0.22    1.23
   0   0   4 1553.38   41.39
   0   0   4 1528.16   41.32
   0   0   5   -0.76    1.79
   0   0   5   -1.14    1.79
   0   0   6 2923.36   77.37
   0   0   6 2959.06   77.55
   0   0   7   -2.87    2.28
   0   0   7    0.58    2.03
   0   0   8 8312.44  206.57
   0   0   8 8175.21  206.26
   0   0   9   -1.63    2.56
   0   0   9    2.45    2.68
   0   0   9    0.24    1.94
   0   0  -9   -0.50    1.89
   0   0 -10  944.10   26.92
   0   0  10  950.01   35.81
   0   0  10  905.86   26.69
   0   0  10  969.84   36.17
   0   0 -11    2.25    2.26
   0   0  11   -1.07    3.37
   0   0  11    4.94    4.49
   0   0  11   -1.07    3.52
   0   0  11    2.84    2.27
   0   0  12  738.98   32.97
   0   0  12  750.06   38.54
   0   0 -12  752.39   23.48
   0   0  12  752.47   23.50
   0   0  12  753.79   33.02
   0   0 -13    0.75    2.29
   0   0  13   -1.25    3.59
   0   0  13   -4.98    3.39
   0   0  13   -1.91    3.88
   0   0  13    3.35    3.04
   0   0  14  150.33   16.94
   0   0  14  150.76   13.31
   0   0  14  145.66    8.24
   0   0  14  167.40   13.86
   0   0 -14  140.39    8.10
   0   0  15    5.32    2.79
   0   0  16  242.45   10.22
   0   0 -16  239.04   10.07
   0   0  17   -0.25    1.86
   0   0 -17   -1.13    1.55
   0   0  18   80.28    4.25
   0  -1   0    2.08    0.54
   0  -1   0    1.13    0.50
   0  -1   1    0.23    0.58
   0  -1   1    0.35    0.59
   0  -1   2 1980.32   48.95
   0  -1   2 1995.59   49.36
   0  -1   2 1878.53   48.82
   0  -1   3    0.71    1.33
   0  -1   3    1.20    1.49
   0  -1   4   60.86    4.62
   0  -1   4   60.24    4.57
   0  -1   5    3.23    1.80
   0   1   5    2.29    1.77
   0   1   5   -0.76    1.99
   0  -1   5    0.41    1.88
   0  -1   6   23.99    3.75
   0   1   6   23.07    3.61
   0   1   6   16.01    3.09
   0  -1   6   22.61    3.77
   0  -1   7    1.82    2.06
   0   1   7    2.28    2.37
   0   1   7    2.28    2.43
   0  -1   7   -3.04    2.53
   0   1   8  622.83   23.95
   0  -1   8  600.57   24.14
   0  -1   8  603.44   17.85
   0   1   8  594.79   23.57
   0  -1   8  599.28   24.25
   0  -1  -9    1.49    1.76
   0  -1   9    0.85    2.67
   0   1   9    0.80    2.90
   0   1   9   -0.24    1.83
   0  -1   9    0.50    1.87
   0   1   9   -0.80    2.62
   0  -1   9   -0.85    3.10
   0  -1 -10    0.29    1.80
   0  -1  10    0.98    3.78
   0   1  10    0.93    3.04
   0  -1  10    0.98    3.21
   0  -1  10    2.29    2.31
   0   1  10    0.27    2.03
   0   1  10    0.93    3.59
   0  -1  11   -1.71    4.39
   0   1  11    3.17    4.55
   0  -1 -11    0.65    2.47
   0   1 -11   -0.33    2.50
   0  -1  11   -1.11    3.34
   0   1  11    1.05    3.31
   0  -1  11   -1.10    2.84
   0   1  11    3.17    3.84
   0   1  11    0.93    2.16
   0  -1  11    0.97    2.84
   0  -1  12  219.14   20.00
   0   1  12  234.70   16.55
   0  -1  12  233.70   16.87
   0   1  12  189.74   18.28
   0   1 -12  222.00   10.09
   0  -1 -12  213.60    9.83
   0   1  12  222.90    9.85
   0  -1  12  212.57    9.93
   0   1  12  238.54   16.64
   0  -1  12  199.85   15.82
   0   1 -13    1.89    3.10
   0  -1 -13   -0.37    2.22
   0   1  13    1.23    2.23
   0  -1  13    1.28    3.85
   0  -1  13   -1.27    4.76
   0   1  13    4.90    3.85
   0   1  13   -1.83    4.70
   0  -1  13   11.85    6.71
   0   1  13    1.10    2.42
   0  -1  13    6.45    3.22
   0   1 -14   14.07    3.14
   0   1  14   28.24    5.37
   0   1  14   29.29    5.45
   0  -1  14   23.45    3.57
   0   1  14   16.01    3.19
   0  -1  14   15.77    5.96
   0   1  14   21.70    6.38
   0  -1  15    5.51    4.09
   0   1  15    5.00    2.63
   0  -1  16    7.37    2.57
   0  -1 -16    5.37    2.12
   0   1  16    7.02    2.36
   0  -1 -17   -0.21    1.46
   0   1 -17    0.23    1.64
   0   1  17   -0.24    1.72
   0  -1  17   -0.25    1.89
   0   1 -18    1.95    1.17
   0  -1  18    1.74    1.49
   0  -2   0  575.61   16.65
   0  -2   0  571.38   16.62
   0  -2   0  564.86   14.67
   0  -2   1   -3.01    1.40
   0  -2   1   -0.23    1.11
   0  -2   1   -0.20    1.31
   0  -2   1    0.23    0.71
   0  -2   2 3982.44   97.44
   0  -2   2 3918.70   97.33
   0  -2   3   -1.18    1.74
   0  -2   3    0.30    1.57
   0  -2   4 1566.38   43.00
   0  -2   4 1552.51   42.92
   0  -2   5   -0.91    1.97
   0  -2   5    0.45    1.84
   0  -2   6 2052.81   57.81
   0  -2   6 2062.64   57.80
   0  -2   7    1.97    2.39
   0  -2   7   -0.66    2.67
   0   2   7    0.59    2.44
   0   2   7    0.59    2.44
   0  -2   8  275.78   15.70
   0   2   8  256.41   14.34
   0  -2   8  297.47   10.49
   0   2   8  251.98   14.41
   0  -2   8  250.19   15.37
   0  -2   9    4.43    2.88
   0   2   9    3.05    2.86
   0  -2  -9    3.59    2.82
   0   2  10  979.51   40.60
   0  -2  10  984.90   37.49
   0  -2  10  897.64   41.73
   0   2  10  987.94   36.04
   0  -2 -10  903.56   27.02
   0   2  10  942.35   26.87
   0  -2  10  925.90   27.23
   0   2  10 1045.65   36.73
   0  -2  10  958.82   37.11
   0  -2  11    1.77    5.08
   0   2  11    3.03    4.77
   0  -2 -11    4.24    2.62
   0  -2  11    1.16    4.08
   0   2  11    6.30    4.27
   0  -2  11   13.87    5.15
   0  -2  11    4.00    3.00
   0   2  11    6.43    2.70
   0   2  11    3.16    4.06
   0  -2  12   15.43    6.79
   0   2  12   11.59    5.21
   0   2 -12    9.86    2.93
   0  -2 -12    7.11    2.61
   0  -2  12    6.32    4.45
   0   2  12   16.16    4.92
   0  -2  12    3.77    3.96
   0   2  12    5.42    2.91
   0  -2  12    6.21    3.13
   0   2  12    9.27    4.35
   0   2  13   -1.72    4.42
   0  -2  13    8.09    6.10
   0   2 -13    7.65    2.91
   0   2  13    8.51    3.50
   0  -2  13    9.17    5.05
   0  -2  13    2.61    3.75
   0  -2  13    3.09    3.31
   0   2  13    2.88    2.62
   0   2  13   -1.22    3.99
   0  -2 -14    6.43    2.51
   0   2 -14    5.34    2.53
   0   2  14   15.71    3.96
   0   2  14    8.41    2.89
   0  -2  14    5.44    2.78
   0   2  14    4.35    2.76
   0   2  14   13.44    4.32
   0  -2  14    4.02    4.83
   0  -2  15    5.61    4.16
   0   2  15    9.15    3.40
   0  -2  16   46.12    4.29
   0   2  16   43.94    4.02
   0  -2 -16   43.19    3.89
   0   2  17    2.33    1.72
   0  -2  17    2.29    1.91
   0  -2 -17    0.59    1.41
   0   2 -17   -0.93    1.62
   0  -2  18  158.40    6.13
   0   2 -18  127.59    5.20
   0  -3   0    8.00    1.12
   0  -3   0    9.46    2.19
   0  -3   0    8.60    2.14
   0  -3   1   -0.66    2.18
   0  -3   1   -0.16    0.77
   0  -3   1   -0.30    1.48
   0  -3   1    1.19    1.60
   0  -3   2  234.63    9.93
   0  -3   2  220.98    9.88
   0  -3   3   -1.51    2.11
   0  -3   3   -0.38    1.90
   0  -3   4 3004.21   78.41
   0  -3   4 2976.33   78.12
   0  -3   4 2974.68   78.09
   0  -3   5    1.05    2.02
   0  -3   5    0.52    2.29
   0  -3   6   22.26    4.05
   0  -3   6   22.93    4.09
   0  -3   7    2.18    2.56
   0  -3   7   -2.19    3.11
   0   3   8  278.51   15.28
   0  -3   8  280.94   16.26
   0  -3   8  283.85   10.37
   0  -3  -8  284.14   10.44
   0   3   8  279.70   15.36
   0  -3   8  290.72   16.57
   0  -3  -9   -0.27    1.84
   0   3   9    1.18    1.81
   0  -3   9    1.92    2.24
   0  -3  10   45.50    7.35
   0   3  10   42.76    6.49
   0  -3  10   42.69    8.89
   0   3  10   35.75    7.13
   0  -3  10   30.90    6.51
   0  -3  10   47.26    4.48
   0   3  10   49.89    4.16
   0   3  10   58.85    7.74
   0   3  11   -1.43    3.90
   0  -3  11   -1.83    4.07
   0  -3  11    4.91    4.32
   0   3  11    1.06    3.34
   0  -3  11    1.22    3.85
   0   3  11    2.13    3.35
   0  -3  11    3.79    3.00
   0   3  11    3.98    2.52
   0  -3  12   38.01    4.40
   0  -3  12   29.68    8.29
   0   3  12   35.40    7.59
   0  -3 -12   50.48    4.78
   0  -3  12   41.99    7.60
   0   3  12   42.91    7.13
   0  -3  12   35.40    7.50
   0   3  12   41.18    4.48
   0   3  12   44.16    7.22
   0   3  13    4.73    2.48
   0  -3  13    6.16    5.60
   0   3 -13   -0.39    2.56
   0  -3 -13   -1.53    2.14
   0   3  13    6.05    3.96
   0  -3  13   -2.68    5.02
   0  -3  13    8.05    3.86
   0   3  13   -0.35    2.39
   0  -3  13    1.96    2.38
   0   3  13   -1.21    2.92
   0   3  14   59.44    7.72
   0  -3  14   44.48    9.61
   0  -3  14   44.84    4.57
   0   3  14   48.44    4.54
   0   3  14   53.33    7.31
   0   3 -14   52.60    4.77
   0  -3 -14   45.51    4.58
   0   3  15    0.32    2.00
   0  -3 -15    0.67    2.04
   0  -3  15    3.73    3.39
   0  -3 -16   65.19    4.52
   0   3 -16   58.69    4.48
   0   3  16   47.79    4.23
   0  -3  16   63.89    4.89
   0  -3  17   -0.74    1.79
   0   3 -18    5.99    1.32
   0  -3  18   11.34    1.88
   0  -4   0   23.05    3.42
   0  -4   0   22.60    1.87
   0  -4   0   27.74    2.01
   0  -4   1    2.81    2.36
   0  -4   1   -1.75    2.51
   0  -4   1    1.61    2.28
   0  -4  -1    1.07    2.01
   0  -4   1   -0.17    0.85
   0  -4   1    1.80    1.50
   0  -4   2  958.34   29.95
   0  -4   2  956.81   29.52
   0  -4   2  935.47   29.27
   0  -4   3    0.50    2.71
   0  -4   3   -0.48    2.74
   0  -4   3    1.90    2.37
   0  -4   4  408.26   17.61
   0  -4   4  438.83   17.78
   0  -4   4  461.56   18.25
   0  -4   5    4.91    2.68
   0  -4   5    0.61    2.30
   0  -4   5   -0.61    2.89
   0  -4   6 2213.72   63.90
   0  -4   6 2206.89   63.87
   0  -4   7   -0.82    2.78
   0  -4   7   -0.82    2.88
   0  -4   7    0.22    2.07
   0  -4  -8   41.77    3.67
   0  -4   8   44.16    6.68
   0  -4   8   36.60    6.22
   0  -4   8   38.77    3.62
   0   4   8   51.54    6.80
   0   4   9    5.17    4.30
   0  -4   9    7.58    5.85
   0  -4  -9    3.78    2.33
   0   4   9    4.42    4.47
   0  -4   9    1.07    4.22
   0  -4   9   -1.07    3.75
   0   4   9    0.88    3.20
   0   4   9    2.85    2.40
   0  -4   9    1.72    2.61
   0  -4  10  361.29   21.21
   0  -4  10  370.01   25.02
   0   4  10  330.73   20.47
   0   4  10  347.72   19.24
   0  -4 -10  323.52   12.70
   0  -4  10  330.39   12.66
   0   4  10  342.37   12.31
   0   4  10  368.95   19.70
   0  -4  10  353.29   21.00
   0  -4  11   11.34    7.28
   0  -4 -11    2.12    3.08
   0  -4  11    3.88    5.88
   0   4  11    3.27    4.43
   0  -4  11    7.78    6.45
   0   4  11    4.36    4.08
   0  -4  11   15.59    4.10
   0   4  11    6.98    3.31
   0  -4  12    6.86    2.96
   0  -4  12   14.15    6.62
   0  -4 -12    7.51    2.96
   0  -4  12    1.36    4.80
   0   4  12    9.37    4.64
   0  -4  12   12.33    5.43
   0   4  12    6.56    2.89
   0   4  12   12.92    4.77
   0  -4  13   -1.18    2.86
   0  -4  13   -4.13    5.93
   0   4 -13   -1.57    2.42
   0  -4 -13   -0.38    2.35
   0   4  13   -2.41    4.10
   0  -4  13    1.38    4.14
   0  -4  13    1.38    3.54
   0   4  13    2.02    2.31
   0   4  13    9.68    3.11
   0   4 -14   23.60    3.49
   0  -4 -14   20.80    3.20
   0   4  14   20.14    3.27
   0  -4  14   16.03    6.83
   0  -4  14   17.74    3.41
   0   4 -15   -0.34    2.13
   0  -4 -15    0.64    1.96
   0  -4  15    3.66    4.07
   0  -4  15    2.84    2.54
   0   4 -16   78.18    5.15
   0  -4  16   78.92    5.33
   0  -4  17    1.18    1.85
   0  -4  18   66.76    3.66
   0  -5   0   22.95    1.83
   0  -5   0   17.20    3.28
   0  -5   1   -0.28    1.29
   0  -5   1   -0.55    2.44
   0  -5   1    0.51    2.33
   0  -5  -1    0.91    2.03
   0  -5   1    0.07    0.70
   0  -5   2 1509.08   44.34
   0  -5   2 1496.87   43.77
   0  -5   2 1440.28   41.84
   0  -5   2 1439.78   43.39
   0  -5   3    0.59    2.39
   0  -5   3    0.59    2.33
   0  -5   3    2.22    2.08
   0  -5   3    0.60    2.19
   0  -5   4    9.74    3.59
   0  -5   4    9.74    3.07
   0   5   4    3.63    1.18
   0  -5   4    2.58    2.42
   0  -5   5   -2.17    2.87
   0  -5   5   -1.41    3.33
   0   5   5    0.34    1.43
   0  -5   5    2.91    2.56
   0  -5   6 1662.90   50.54
   0  -5   6 1559.74   50.30
   0  -5   6 1653.00   50.83
   0   5   6 1540.75   45.34
   0  -5  -7   -0.75    1.70
   0  -5   7    3.69    3.02
   0  -5   7    3.71    3.04
   0   5   7    1.90    2.07
   0  -5   7   -1.20    4.22
   0  -5   7    0.72    1.72
   0  -5  -8   99.57    5.76
   0  -5   8  111.56    6.02
   0  -5   8   93.40   11.93
   0  -5   9    1.21    2.39
   0  -5   9    3.18    4.33
   0  -5  -9   -0.31    1.97
   0   5   9   -0.94    2.84
   0  -5   9    1.16    3.51
   0  -5   9    1.17    3.98
   0   5   9    0.71    1.95
   0   5   9   -0.94    3.32
   0  -5  10  422.44   24.06
   0   5  10  441.11   22.50
   0  -5  10  450.33   28.13
   0  -5 -10  415.07   15.05
   0  -5  10  426.05   14.97
   0   5  10  393.48   13.90
   0   5  10  461.51   22.90
   0  -5  10  397.24   23.72
   0  -5  11    4.71    3.02
   0  -5  11   -1.94    3.94
   0  -5 -11    3.31    2.59
   0   5  11   -1.13    3.41
   0  -5  11   -1.38    4.15
   0  -5  11   -1.38    5.17
   0   5  11    5.02    2.52
   0   5  11    1.13    3.08
   0  -5  12   28.59    8.76
   0  -5 -12   45.48    4.86
   0  -5  12   40.01    8.37
   0   5  12   53.47    8.35
   0  -5  12   34.30    7.74
   0  -5  12   41.88    4.64
   0   5  12   42.80    7.62
   0  -5  13    4.11    4.57
   0  -5 -13    2.27    2.04
   0  -5  13   11.21    3.60
   0   5  13    4.81    2.19
   0  -5  13    1.56    2.33
   0   5  13    4.80    2.89
   0  -5  13    9.83    3.38
   0  -5  14   97.93   13.64
   0  -5  14  100.32    6.65
   0   5 -15    0.67    2.10
   0  -5  15    1.70    2.25
   0   5 -16   10.67    2.30
   0  -5  16    7.99    2.41
   0  -5  17   -2.38    1.69
   0  -5  18    0.82    1.10
   0  -6   0 2482.57   61.16
   0  -6   0 2663.66   69.50
   0  -6   1    0.63    2.23
   0  -6   1   -0.29    1.26
   0  -6   1    0.67    2.72
   0  -6   1    1.27    2.23
   0  -6  -1   -2.25    2.22
   0  -6   2  224.74   10.72
   0  -6   2  203.25   12.43
   0  -6   2  199.25   12.10
   0  -6   2  207.48   12.40
   0  -6   3   -0.71    2.33
   0  -6   3   -0.60    2.38
   0  -6   3    0.72    2.84
   0  -6   3   -0.71    2.15
   0  -6   4 2138.82   61.92
   0  -6   4 2111.01   62.21
   0  -6   4 2023.96   61.71
   0  -6   4 2068.13   61.55
   0  -6   5    0.91    3.31
   0  -6   5   -0.86    2.91
   0  -6   5    4.89    3.14
   0  -6   5    0.85    3.10
   0  -6   6 2174.72   66.42
   0  -6   6 2208.82   67.80
   0  -6   6 2181.95   69.23
   0  -6   6 2198.39   55.07
   0  -6   6 2224.01   67.94
   0  -6   7    0.76    2.08
   0  -6  -7   -0.28    1.96
   0  -6   8 1274.62   49.05
   0  -6   8 1170.34   44.38
   0  -6  -8 1150.11   32.83
   0  -6   8 1165.07   32.46
   0  -6   8 1205.05   45.12
   0  -6  -9    2.36    2.25
   0  -6   9    2.58    3.88
   0  -6   9   -1.29    4.38
   0  -6   9    4.97    4.26
   0  -6   9   -1.57    2.32
   0   6  10  423.53   23.25
   0  -6  10  408.37   28.82
   0  -6  10  468.86   26.64
   0  -6 -10  421.83   16.01
   0  -6  10  447.23   15.78
   0   6  10  438.21   23.35
   0  -6  10  461.18   26.84
   0  -6  11   -5.90    5.65
   0  -6 -11   -0.76    2.54
   0   6  11    1.17    4.13
   0  -6  11   -1.46    3.98
   0  -6  11    4.37    3.50
   0   6  11    3.52    3.70
   0  -6  11    1.84    2.41
   0   6  12  529.86   26.66
   0  -6  12  544.07   29.49
   0  -6  12  520.84   33.49
   0  -6 -12  484.49   17.90
   0  -6  12  528.49   18.11
   0  -6  12  495.93   28.46
   0   6  12  509.90   26.55
   0  -6  13   -2.01    4.47
   0  -6 -13   -1.48    2.43
   0  -6  13    7.01    2.85
   0  -6  13    0.38    2.61
   0   6  13    8.28    3.72
   0   6  13    4.75    2.41
   0  -6  14  413.43   28.59
   0  -6  15    1.59    2.16
   0   6 -15    0.64    1.99
   0  -6  16  373.51   12.84
   0   6 -16  367.24   12.78
   0  -6  17   -0.95    1.58
   0   6 -17    0.70    1.30
   0  -7   0    1.38    2.34
   0  -7  -1    1.47    1.22
   0  -7   1    0.80    3.16
   0  -7   1    0.73    2.29
   0  -7  -1   -1.35    2.75
   0  -7   2  167.36   11.87
   0  -7   2  197.04   12.81
   0  -7   2  194.08    9.86
   0  -7   2  168.50   12.07
   0  -7   3    0.86    3.01
   0  -7   3   -1.68    2.64
   0  -7   3    0.63    2.28
   0  -7   3   -0.85    3.18
   0  -7   4    9.18    3.73
   0  -7   4    0.88    2.98
   0  -7   4    0.92    2.35
   0  -7   4    0.80    2.61
   0  -7   5   -0.97    3.17
   0  -7   5    2.94    1.50
   0  -7   6   35.60    7.05
   0  -7   6   38.06    3.12
   0  -7   7    0.44    1.67
   0  -7   7    1.19    3.42
   0  -7   7    3.58    3.76
   0  -7   7    0.54    2.34
   0  -7   7   -2.67    3.84
   0  -7   8  138.13    7.29
   0  -7   8  131.44   13.26
   0  -7   8  155.33   14.94
   0  -7   8  143.38   13.79
   0  -7  -9   -0.72    2.59
   0  -7   9    1.40    4.23
   0  -7   9    1.70    4.09
   0  -7   9    1.95    2.63
   0  -7   9    1.41    4.24
   0  -7  10    8.91    5.73
   0   7  10    5.84    4.75
   0  -7  10    1.86    4.13
   0  -7  10   -1.48    4.26
   0   7  10    1.17    3.82
   0  -7  10    2.45    2.75
   0  -7  11    1.52    4.14
   0   7  11    1.21    3.65
   0  -7  11   -0.74    2.30
   0   7  11   -1.21    3.65
   0  -7  11    1.52    4.14
   0  -7  12   97.30    6.57
   0   7  12   82.32   10.04
   0  -7  12  104.42   11.56
   0  -7  12  101.50   11.65
   0   7  12   95.47   11.00
   0  -7  12  109.42   14.41
   0  -7  13    1.92    4.27
   0   7  13    8.05    2.77
   0  -7  13    8.24    3.06
   0  -7  13   -3.28    2.97
   0   7  13   11.51    3.62
   0  -7  13    8.28    3.07
   0  -7  14    2.01    2.24
   0  -7  14    1.76    4.79
   0   7 -14    5.31    2.23
   0   7 -15   -2.68    2.11
   0  -7  15    1.43    1.97
   0   7 -16   30.90    3.06
   0  -7  16   28.12    2.95
   0   7 -17   -0.44    1.18
   0  -7  17   -0.47    1.30
   0  -8   0  465.58   22.29
   0  -8   0  411.57   20.05
   0  -8   1    0.94    3.19
   0  -8  -1   -1.61    2.73
   0  -8   1   -0.85    3.01
   0  -8   2  740.73   30.70
   0  -8   2  731.36   29.99
   0  -8   3    2.91    3.53
   0  -8   3    0.59    1.45
   0  -8   3    1.26    2.07
   0  -8   4  456.21   14.24
   0  -8   4  455.69   14.02
   0  -8   4  476.86   21.63
   0  -8   5    1.01    3.03
   0  -8   5   -1.04    1.47
   0  -8   5    1.15    3.61
   0  -8   5   -1.15    3.78
   0  -8   5   -0.19    1.38
   0  -8   5   -1.06    3.47
   0  -8   6 3042.52   89.54
   0  -8   6 2943.49   72.30
   0  -8   6 2994.11   87.15
   0  -8   6 2925.12   88.66
   0  -8   6 2805.21   72.74
   0  -8   6 2884.46   71.85
   0  -8   7    1.92    1.85
   0  -8   7    2.85    2.41
   0  -8   7    2.68    4.03
   0  -8   7    2.67    4.54
   0  -8   7    1.38    4.34
   0  -8   8 1870.94   65.34
   0  -8   8 1810.32   48.38
   0  -8   8 1818.72   64.76
   0  -8   8 1791.26   65.91
   0  -8   9    3.00    2.51
   0  -8   9   -3.04    4.78
   0  -8   9    1.51    4.96
   0  -8   9    1.72    4.68
   0  -8  10  285.41   21.18
   0   8  10  302.24   19.45
   0  -8  10  280.10   11.74
   0   8  10  283.99   18.91
   0  -8  10  256.04   22.13
   0  -8  10  301.63   21.68
   0   8  11    3.71    3.89
   0  -8  11    3.11    3.46
   0  -8  11    1.91    5.20
   0  -8  11    2.89    2.50
   0   8  11   -1.23    3.17
   0  -8  11    1.56    3.76
   0  -8  12  913.49   41.25
   0  -8  12  943.81   28.09
   0  -8  12  973.11   46.06
   0   8  12  925.58   38.68
   0  -8  12  920.75   41.59
   0   8  12  888.75   37.96
   0   8  13   10.94    3.15
   0  -8  13    3.57    5.62
   0   8  13   12.03    3.30
   0  -8  14 1210.04   33.67
   0  -8  15    2.49    2.11
   0   8 -15    0.81    1.96
   0  -8  16  269.80    9.25
   0   8 -16  258.87    9.30
   0  -8  17    0.11    1.06
   0  -9   0   12.11    2.47
   0  -9   0   12.45    3.80
   0  -9  -1    1.97    2.17
   0  -9   1    0.74    1.94
   0  -9   1   -1.99    2.86
   0  -9  -1   -1.09    3.58
   0  -9   1    1.46    1.61
   0  -9   2  453.98   22.93
   0  -9   2  426.90   13.91
   0  -9   2  434.23   13.66
   0  -9   3    0.23    1.60
   0  -9   3    2.26    3.56
   0  -9   3   -4.41    4.36
   0  -9   3   -0.65    1.54
   0  -9   4    6.22    1.80
   0  -9   4    4.90    4.31
   0  -9   4    2.87    1.70
   0  -9   4    6.82    4.38
   0  -9   4    3.69    4.18
   0  -9   5   -1.31    4.44
   0  -9   5    1.76    1.60
   0  -9   5   -1.18    3.72
   0  -9   5   -0.23    1.57
   0  -9   5    3.90    3.54
   0  -9   6    4.15    4.17
   0  -9   6    9.34    2.17
   0  -9   6    1.39    4.01
   0  -9   6    9.70    2.62
   0  -9   6    4.51    1.73
   0  -9   6    3.73    5.05
   0  -9   7   -0.26    1.96
   0  -9   7   -0.29    2.37
   0  -9   7   -4.45    5.22
   0  -9   7   -1.47    4.01
   0  -9   7   -2.78    4.55
   0  -9   8  118.59   13.82
   0  -9   8  100.95    6.43
   0  -9   8   99.07   12.82
   0  -9   8  121.39   13.93
   0  -9   9   -1.66    2.73
   0  -9   9    3.23    4.14
   0  -9   9    3.20    4.59
   0  -9   9    1.70    3.78
   0   9  10  670.15   32.04
   0  -9  10  699.65   35.37
   0  -9  10  665.13   21.36
   0  -9  10  637.94   34.22
   0   9  10  688.07   32.15
   0  -9  10  642.91   36.01
   0  -9  11    7.23    5.45
   0  -9  11    1.38    2.08
   0  -9  11    6.23    3.75
   0   9  11    1.24    3.55
   0  -9  11    1.54    3.13
   0   9  11    2.47    3.88
   0  -9  12   68.17   10.57
   0   9  12   78.35    9.53
   0  -9  12  101.10   10.97
   0   9  12   57.58    8.56
   0  -9  12   87.92   10.30
   0  -9  13    1.20    2.01
   0  -9  14    2.56    1.85
   0  -9  15   -0.99    3.10
   0   9 -15   -0.47    1.58
   0  -9  15    1.61    1.53
   0   9 -16    8.49    1.60
   0  -9  16   10.59    1.52
   0 -10   0  645.04   19.35
   0 -10   0  674.33   20.43
   0 -10   0  661.40   30.93
   0 -10   0  613.63   29.12
   0 -10   1   -0.24    1.52
   0 -10   1    0.56    2.04
   0 -10  -1    0.64    2.16
   0 -10   1   -2.29    4.76
   0 -10  -1   -2.49    4.37
   0 -10   1   -2.44    4.14
   0 -10   2  207.75   16.34
   0 -10   2  252.80    9.44
   0 -10   2  255.37    9.78
   0 -10  -2  213.26   16.78
   0 -10  -2  235.94   10.47
   0 -10   2  241.30   17.09
   0 -10   3    1.95    1.84
   0 -10   3    6.37    4.17
   0 -10   3    1.23    3.71
   0 -10   3    1.03    1.83
   0 -10   4    5.01    1.88
   0 -10   4    2.54    1.98
   0 -10   4    2.72    4.10
   0 -10   4    5.05    4.73
   0 -10   4    2.73    1.78
   0 -10   5    0.98    1.72
   0 -10   5    5.20    4.72
   0 -10   5    2.91    4.58
   0 -10   5    0.77    1.82
   0 -10   6  258.35   18.99
   0 -10   6  281.25   10.55
   0 -10   6  274.11   10.18
   0 -10   7    1.38    1.89
   0 -10   7    3.22    2.35
   0 -10   7   -1.60    4.35
   0 -10   7    3.18    5.00
   0 -10   8    7.12    2.58
   0 -10   8   11.52    4.96
   0 -10   8    6.54    5.15
   0 -10   9    0.96    2.33
   0 -10   9    1.64    3.95
   0 -10   9   -1.66    4.76
   0  10  10   73.63    9.81
   0 -10  10   91.52   12.18
   0  10  10   74.86   10.14
   0 -10  10  102.06   12.89
   0 -10  10   86.84   11.88
   0 -10  10   99.23    6.11
   0  10  11    1.20    4.22
   0 -10  11    6.56    6.32
   0  10  11    5.98    4.74
   0 -10  12   17.93    2.79
   0 -10  13    0.50    2.00
   0 -10 -14   28.60    3.07
   0 -10  14   22.48    2.54
   0 -10  14   27.70    6.07
   0  10 -15    2.10    1.55
   0 -11   0    3.17    1.88
   0 -11   0   -1.36    3.90
   0 -11   0   -0.33    2.28
   0 -11   1    1.05    1.63
   0 -11  -1    0.70    2.46
   0 -11   1   -0.62    2.13
   0 -11   1    1.29    3.51
   0 -11  -1   -1.38    4.68
   0 -11   1   -2.69    5.03
   0 -11   2  367.20   22.83
   0 -11   2  357.31   12.48
   0 -11  -2  343.22   22.81
   0 -11   2  362.42   12.94
   0 -11  -2  350.73   13.78
   0 -11   2  338.87   21.85
   0 -11   3    1.07    1.88
   0 -11   3    1.41    4.25
   0 -11  -3   -2.86    5.03
   0 -11   3   -1.35    4.75
   0 -11   3    0.56    1.83
   0 -11  -3    4.80    3.08
   0 -11   4    0.81    1.91
   0 -11  -4   -0.43    2.84
   0 -11   4    1.37    3.94
   0 -11   4    1.10    1.73
   0 -11   5   -0.27    1.86
   0 -11   5    4.18    4.91
   0 -11   5   -0.56    1.93
   0 -11   6  150.56   14.61
   0 -11   6  132.47   14.84
   0 -11   6  129.51    6.72
   0 -11   7    1.73    4.45
   0 -11   7   -0.28    1.65
   0 -11   8  153.07   16.57
   0 -11   9    5.37    5.63
   0  11  10  146.42   14.44
   0  11  10  176.08   15.25
   0 -11  10  177.05   17.98
   0 -11  11   -1.33    1.93
   0 -11  12   98.47   12.24
   0 -11 -13    0.27    1.94
   0 -11  13   -3.54    3.72
   0  11 -14    5.26    1.66
   0  11 -15    0.42    1.07
   0 -12   0  506.70   17.70
   0 -12   0  549.93   29.32
   0 -12   0  528.00   16.94
   0 -12   1   -1.12    2.21
   0 -12  -1   -0.29    2.15
   0 -12  -1    2.93    4.98
   0 -12   1    2.87    4.52
   0 -12  -1   -0.75    2.85
   0 -12   1    2.34    2.54
   0 -12   2  409.83   24.77
   0 -12   2  403.66   14.53
   0 -12  -2  417.14   15.67
   0 -12  -2  405.30   25.61
   0 -12   2  423.78   14.16
   0 -12  -3   -1.51    5.82
   0 -12   3    2.87    4.52
   0 -12   3    0.56    1.64
   0 -12   3   -1.52    3.65
   0 -12  -3    0.84    2.87
   0 -12   3   -0.60    2.10
   0 -12   4 1159.13   47.34
   0 -12   4 1164.61   32.53
   0 -12  -4 1188.52   35.12
   0 -12  -4 1070.37   47.27
   0 -12   4 1202.81   49.20
   0 -12   4 1185.86   32.70
   0 -12   5    4.36    4.38
   0 -12   5   -0.55    2.01
   0 -12  -5   -3.02    5.13
   0 -12   5    3.27    4.93
   0 -12  -5   -0.47    3.09
   0 -12   5    0.29    1.83
   0 -12  -6  430.97   17.21
   0 -12   6  475.85   28.81
   0 -12   6  427.90   14.69
   0 -12  -7    1.46    3.31
   0 -12   7    1.72    4.43
   0 -12   8  674.36   36.05
   0 -12  -8  668.07   23.32
   0 -12   9    6.77    5.33
   0 -12  10  362.76   24.49
   0 -12 -10  339.46   14.17
   0 -12 -11   -2.15    2.69
   0 -12  11    1.42    4.46
   0 -12  12  456.14   24.81
   0 -12 -12  465.74   15.58
   0 -12 -13   -0.21    1.54
   0  12 -14   82.05    4.08
   0 -13   0    1.48    4.86
   0 -13   0    4.38    2.48
   0 -13   1   -2.94    4.62
   0 -13  -1    2.98    4.06
   0 -13   1    0.35    2.37
   0 -13  -1    1.16    2.27
   0 -13   1    0.28    1.61
   0 -13   2   58.55    9.41
   0 -13  -2   66.07    5.65
   0 -13  -2   50.76    9.40
   0 -13   2   59.92    4.81
   0 -13   2   57.06    4.34
   0 -13   3   -2.92    3.98
   0 -13   3   -0.91    1.79
   0 -13   3    1.56    3.76
   0 -13   3   -1.23    2.28
   0 -13  -3    2.14    2.83
   0 -13   4  131.96   13.79
   0 -13  -4  136.89    8.23
   0 -13   4  125.10    6.68
   0 -13   4  130.80    6.79
   0 -13   5   -2.90    3.72
   0 -13   5    0.82    1.43
   0 -13   5    0.29    1.75
   0 -13  -5    1.38    2.67
   0 -13   5   -1.63    3.64
   0 -13   6   26.88    3.12
   0 -13   6   36.34    8.11
   0 -13  -6   31.99    4.51
   0 -13   7   -4.93    4.96
   0 -13  -7   -0.92    3.00
   0 -13   8    8.01    4.60
   0 -13   9   -3.03    4.77
   0 -13  -9    3.60    2.72
   0 -13  10   30.15    7.18
   0 -13 -10   27.63    3.80
   0 -13  11   -1.18    3.39
   0 -13 -11   -0.86    2.12
   0 -13 -12    1.08    1.61
   0 -13 -13    0.67    1.06
   0 -14   0  751.71   35.80
   0 -14   0  756.33   23.64
   0 -14  -1    0.75    2.16
   0 -14   1    0.34    2.27
   0 -14   1    2.85    3.66
   0 -14  -1   -1.42    4.28
   0 -14   2  984.19   28.64
   0 -14  -2 1023.37   30.00
   0 -14   2  937.54   41.59
   0 -14  -2  932.16   41.63
   0 -14   3    0.29    1.75
   0 -14   3   -1.40    3.82
   0 -14   3    0.59    1.76
   0 -14  -3    0.82    2.98
   0 -14   4   34.78    3.56
   0 -14   4   37.00    8.32
   0 -14   4   26.48    3.16
   0 -14   4   30.50    7.05
   0 -14  -4   31.95    4.25
   0 -14   5    1.54    4.64
   0 -14   6  142.99   14.75
   0 -14   7    1.48    4.02
   0 -14  -7   -1.20    2.30
   0 -14  -8  148.36    8.18
   0 -14   8  149.24   14.54
   0 -14   9    7.63    4.90
   0 -14  -9    2.28    2.11
   0 -14 -10  141.29    7.11
   0 -14  10  155.96   13.35
   0 -14 -11   -0.21    1.44
   0 -14 -12   56.70    3.27
   0 -15   0    8.85    3.04
   0 -15   1    5.07    2.31
   0 -15   2   19.03    4.49
   0 -15   3    1.59    1.81
   0 -15   3    0.53    1.68
   0 -15   3    5.02    2.28
   0 -15  -4    1.10    2.06
   0 -15   4    1.96    1.67
   0 -15   4   -0.24    1.53
   0 -15   5    2.03    1.53
   0 -15  -5   -0.73    2.16
   0 -15  -6    9.05    2.62
   0 -15  -7    1.94    2.20
   0 -15  -8    3.44    2.13
   0 -15  -9    1.21    1.80
   0 -15 -10   13.22    2.14
   0 -15 -11   -0.51    0.97
   0 -16   0  172.31    7.61
   0 -16   0  166.57    7.79
   0 -16  -1    2.00    2.28
   0 -16   1   -0.96    1.89
   0 -16   1    1.78    2.07
   0 -16  -2   20.68    3.04
   0 -16   2   19.58    2.56
   0 -16   2   19.07    2.58
   0 -16  -3   -0.30    2.00
   0 -16   3    0.84    1.45
   0 -16   3   -0.64    1.50
   0 -16   4   49.15    3.48
   0 -16  -4   66.93    4.72
   0 -16  -5   -0.29    2.17
   0 -16  -6   58.72    4.25
   0 -16  -7    3.56    1.77
   0 -16  -8   21.20    2.42
   0 -16  -9   -1.88    1.46
   0 -17   0   -1.45    1.36
   0 -17   0    2.43    1.50
   0 -17  -1   -1.70    1.52
   0 -17  -1    0.37    1.42
   0 -17   1   -1.36    1.40
   0 -17   1   -1.13    1.53
   0 -17  -2  123.38    5.66
   0 -17   2  117.11    5.11
   0 -17  -2  127.40    5.95
   0 -17  -3   -0.66    1.56
   0 -17  -4  208.62    8.11
   0 -17  -5   -0.60    1.43
   0 -17  -6   13.84    2.00
   0 -17  -7    0.59    1.11
   0 -18  -1    0.66    0.98
   0 -18  -1    0.18    0.81
   0 -18  -2  121.03    4.73
   0 -18  -2   97.10    3.92
   0 -18  -3    0.27    1.10
   0 -18  -4   53.12    2.95
   0 -18  -5   -0.64    1.01
   1   0   1    0.82    0.50
   1   0   1    0.11    0.46
   1   0   1    0.11    0.56
  -1   0   1    0.15    0.66
  -1   0   2    1.64    0.82
   1   0   2    0.91    1.30
   1   0   2    0.18    1.15
  -1   0   2    0.51    0.77
  -1   0   2    0.24    1.36
  -1   0   3   -0.53    1.26
   1   0   3    0.26    1.41
   1   0   3    0.26    1.45
  -1   0   3   -0.18    1.13
  -1   0   4  353.82   12.12
   1   0   4  360.13   13.24
   1   0   4  347.26   13.06
  -1   0   4  342.70   12.00
   1   0   5   -1.28    2.22
  -1   0   5    1.34    1.61
  -1   0   5    1.34    1.59
   1   0   5   -0.43    2.05
  -1   0   6   72.21    5.74
   1   0   6   81.24    6.66
   1   0   6   73.34    6.27
  -1   0   6   74.53    5.80
  -1   0   7   -0.53    1.97
   1   0   7   -1.25    2.20
  -1   0   7    2.11    2.35
   1   0   7   -0.63    2.06
  -1   0   8 1586.04   54.11
  -1   0   8 1579.12   47.94
   1   0   8 1646.23   49.87
  -1   0   8 1571.34   41.34
  -1   0   8 1666.75   48.45
   1   0   8 1601.30   49.71
  -1   0   9   -5.27    3.21
  -1   0   9    1.51    2.66
  -1   0   9    0.24    1.90
   1   0   9    1.21    1.92
  -1   0  -9    1.55    2.00
  -1   0  10  360.39   22.85
   1   0  10  330.91   18.98
   1   0 -10  321.00   11.79
  -1   0 -10  302.11   11.96
   1   0  10  324.74   11.92
  -1   0  10  319.42   11.85
   1   0  10  324.52   18.77
  -1   0  11    1.64    5.15
   1   0 -11   -0.93    2.07
  -1   0 -11    2.01    2.29
  -1   0  11   -0.99    2.99
   1   0  11    1.15    3.45
  -1   0  11   -0.99    2.85
   1   0  11   -2.51    2.57
  -1   0  11   -1.60    2.38
   1   0  11    4.60    3.62
  -1   0 -12    3.68    2.72
   1   0 -12    4.09    2.56
  -1   0  12    1.09    4.33
   1   0  12   11.37    5.26
   1   0  12   10.09    5.13
  -1   0  12   -1.09    4.07
   1   0  12   18.43    7.10
  -1   0  12    7.14    6.28
   1   0  12   12.14    3.29
  -1   0  12    2.47    3.03
   1   0 -13   -0.72    2.19
  -1   0 -13   -1.17    2.32
   1   0  13    1.34    3.22
   1   0  13    1.33    3.63
   1   0  13    1.95    4.69
  -1   0  13    3.74    4.81
   1   0  13    0.37    2.50
  -1   0  13   -1.14    2.41
   1   0  14   93.50   13.56
   1   0  14  126.26   12.67
  -1   0  14  121.16   15.05
   1   0 -14  123.85    7.24
  -1   0 -14  121.87    7.45
   1   0  14  129.03    7.51
  -1   0  14  129.50    7.67
   1   0  14  134.89   13.17
  -1   0  15    8.68    3.53
   1   0  15   18.04    5.19
   1   0  15   11.23    3.41
   1   0  15    8.68    2.99
   1   0 -16   -0.56    1.63
  -1   0 -16   -2.58    2.30
   1   0  16    0.61    2.26
  -1   0  16    1.29    2.15
  -1   0 -17    0.49    1.63
   1   0  17    0.71    1.77
  -1   0  17    1.52    1.90
  -1   0 -18   44.71    2.87
   1   0  18   40.46    2.88
  -1  -1   0    0.65    0.42
   1  -1   0    0.62    0.57
  -1   1   0    0.12    0.37
   1  -1   0    0.31    0.53
  -1   1   1    5.72    0.97
  -1  -1   1    2.78    1.03
  -1  -1   1    5.41    0.87
   1  -1   1    4.03    1.06
  -1  -1   1    4.03    0.99
  -1  -1   1    7.44    1.12
   1  -1   1    4.18    1.09
  -1  -1   1    5.40    0.89
   1  -1   2  553.27   16.29
  -1  -1   2  537.58   15.23
   1  -1   2  549.06   16.32
  -1  -1   2  551.33   17.37
  -1  -1   2  549.84   15.27
   1  -1   2  559.90   16.38
  -1   1   2  547.07   16.22
  -1  -1   2  552.33   16.19
   1  -1   3 3745.39   91.70
  -1  -1   3 3635.75   90.62
   1  -1   3 3737.62   92.02
  -1  -1   3 3681.57   90.65
   1  -1   3 3687.99   91.97
   1  -1   4   43.47    4.72
  -1  -1   4   32.61    3.78
   1  -1   4   35.31    4.29
  -1  -1   4   42.06    3.99
   1   1   5   25.14    3.69
  -1  -1   5   16.98    2.93
   1  -1   5   22.04    3.72
  -1   1   5   26.86    3.18
   1   1   5   23.45    3.53
  -1   1   5   20.75    2.98
   1  -1   5   31.63    4.04
  -1  -1   5   21.11    3.15
   1  -1   6    7.67    3.20
   1   1   6    5.71    3.27
  -1   1   6    9.36    2.98
  -1  -1   6   14.51    3.60
   1  -1   6    6.61    3.40
   1   1   6   11.93    3.44
  -1  -1   6   15.53    3.85
  -1   1   6    6.82    2.66
  -1   1   7  252.97   12.41
   1   1   7  254.64   13.27
  -1  -1   7  267.24   12.98
   1  -1   7  253.96   13.71
  -1  -1   7  258.00   12.94
   1   1   7  263.95   13.61
  -1   1   7  240.86   12.14
   1  -1   7  257.85   13.74
  -1   1   8   19.58    7.14
  -1  -1   8   14.70    7.12
  -1  -1  -8   12.62    3.22
  -1  -1   8    4.00    4.29
  -1   1   8   11.22    4.68
   1  -1   8    1.56    4.97
   1   1   8    4.40    4.63
   1  -1   8   21.70    3.63
  -1  -1   8   23.17    3.35
  -1   1   8   18.28    3.76
  -1  -1   8   12.71    5.17
   1  -1   8   10.98    5.24
  -1   1   8   10.62    4.10
   1   1   8    5.87    4.95
   1  -1  -9    4.27    2.45
  -1  -1  -9    4.69    2.37
  -1  -1   9    3.15    3.43
  -1   1   9    2.22    3.22
  -1  -1   9    2.36    3.65
   1  -1   9    1.78    2.54
  -1  -1   9    4.02    2.49
   1   1   9    4.69    2.41
  -1   1   9    4.36    2.43
  -1   1   9   -0.74    3.02
  -1  -1  10   -1.51    3.89
  -1   1  10    4.18    4.20
   1  -1 -10    1.36    2.12
  -1  -1 -10    0.90    2.14
   1   1  10    3.98    3.26
   1  -1  10    3.15    3.82
  -1   1  10    4.46    2.35
  -1  -1  10    4.89    2.28
   1   1  10    4.33    2.29
   1  -1  10    3.47    2.26
   1   1  10    1.99    3.39
   1  -1  10    1.05    4.17
  -1  -1  11    8.50    6.18
  -1   1  11   20.37    6.83
   1   1 -11   12.02    2.83
  -1  -1 -11   12.46    3.06
   1  -1 -11   12.35    2.74
  -1   1 -11    9.45    2.74
  -1   1  11   13.67    4.35
   1   1  11   16.88    5.12
   1  -1  11   10.65    4.82
  -1  -1  11   14.41    4.49
  -1  -1  11   16.40    4.67
   1  -1  11   11.82    4.81
  -1   1  11    9.81    4.09
   1   1  11   15.81    4.93
   1   1  11   11.66    2.76
   1  -1  11   13.30    3.30
  -1  -1  11   16.31    3.14
  -1   1  11   11.68    2.87
  -1   1  12   29.03    3.94
   1  -1  12   34.83    4.33
   1   1  12   40.92    9.19
  -1   1  12   39.27    8.54
  -1  -1  12   48.11    9.55
   1  -1  12   36.09    8.84
  -1   1 -12   30.29    4.03
   1   1 -12   33.20    4.03
   1  -1 -12   34.82    4.13
  -1  -1 -12   71.44    5.67
   1   1  12   52.10    8.33
  -1   1  12   31.13    6.31
  -1  -1  12   40.45    6.98
   1  -1  12   41.65    7.72
  -1  -1  12   41.38    7.31
   1  -1  12   29.78    7.12
  -1  -1  12   44.23    4.60
   1   1  12   61.67    5.00
  -1   1  12   24.68    5.92
   1   1  12   36.09    7.72
   1  -1 -13    4.97    2.58
   1   1 -13    5.10    2.38
  -1   1 -13    0.39    2.59
  -1  -1 -13    0.78    2.69
   1   1  13   -5.26    5.07
   1  -1  13    2.74    3.05
   1  -1  13   -2.01    5.16
  -1  -1  13   -1.94    4.98
   1   1  13    3.75    5.11
  -1   1  13   -1.78    5.61
   1  -1  13    3.39    2.82
  -1   1  13    2.24    2.80
  -1  -1  13    0.38    2.49
   1   1  13    5.04    3.40
   1   1  13   -1.31    3.37
   1  -1  13   -1.36    3.50
  -1   1 -14   13.73    3.14
   1   1 -14   12.34    2.91
   1  -1  14   16.44    5.57
   1   1  14   18.51    4.81
  -1   1  14   11.38    2.96
  -1  -1  14   12.08    3.04
   1  -1  14   11.00    2.98
   1   1  14   10.55    3.04
   1  -1  14   14.95    5.10
   1   1  14   18.39    5.48
  -1   1  14   12.38    4.56
   1   1  14   14.84    5.85
   1  -1  14   18.08    6.83
  -1  -1  14    7.72    5.27
   1  -1  15    1.87    4.16
  -1  -1  15    1.80    4.02
   1   1  15   16.97    4.88
  -1   1  15    8.16    3.32
   1   1  15   13.50    3.71
   1   1  15   13.41    3.68
   1  -1 -16    1.35    1.74
  -1  -1 -16    2.85    2.13
  -1   1  16    3.74    2.41
  -1  -1  16    3.25    2.29
   1   1  16    8.52    2.55
   1  -1  16    2.81    2.14
  -1  -1  17   31.31    3.35
   1  -1  17   24.08    2.89
   1   1  17   31.27    2.98
  -1   1  17   23.79    3.10
  -1  -1 -17   21.05    2.72
   1   1 -17   24.18    2.64
  -1   1 -17   28.93    3.04
  -1  -1  18    1.60    1.48
   1  -1  18    0.16    1.38
  -1   1 -18    1.05    1.25
  -1  -1 -18   -0.51    1.14
  -1  -2   0   -0.16    1.17
   1  -2   0   -0.98    1.32
   1  -2   0    0.98    1.25
   1  -2   1 3407.84   84.01
  -1  -2   1 3408.97   84.09
  -1  -2   1 3366.84   83.53
  -1  -2   1 3388.35   83.44
   1  -2   1 3418.16   84.02
  -1  -2   1 3384.50   82.63
  -1  -2   1 3421.24   83.48
  -1   2   2    5.90    1.45
  -1  -2   2    6.17    2.05
  -1  -2   2    5.59    1.64
   1  -2   2    7.50    1.98
   1  -2   2    3.55    1.83
  -1  -2   2    8.58    1.96
  -1  -2   2    3.45    1.52
   1  -2   2    8.02    2.04
  -1  -2   2    5.19    1.54
   1  -2   3 5944.51  143.61
  -1  -2   3 5822.77  142.24
   1  -2   3 5827.54  143.48
  -1   2   3 5844.91  142.38
  -1  -2   3 5719.40  142.18
   1  -2   3 5877.52  143.46
   1  -2   4   16.59    3.21
   1  -2   4   16.73    3.16
  -1  -2   4   14.29    2.70
   1  -2   4   12.20    2.93
  -1  -2   4   12.62    2.63
   1  -2   5  807.29   26.77
  -1  -2   5  793.12   25.47
   1  -2   5  821.43   26.83
  -1  -2   5  820.65   25.69
   1  -2   6   81.79    7.02
  -1  -2   6   83.64    6.67
   1  -2   6   69.55    6.66
  -1  -2   6   80.98    6.46
   1  -2   7  737.95   27.84
  -1   2   7  715.64   25.42
  -1  -2   7  689.03   26.08
  -1   2   7  775.40   29.53
   1   2   7  746.51   26.97
  -1  -2   7  770.69   26.79
  -1   2   7  769.76   25.94
   1  -2   7  744.90   27.89
   1   2   7  760.05   27.03
   1   2   8   75.46    7.65
   1  -2   8   70.93    7.83
  -1  -2   8   69.10    9.46
  -1   2   8   76.75    8.82
  -1  -2   8   89.21    8.02
  -1   2   8   65.13    6.75
   1  -2   8   66.45    4.49
  -1   2   8   64.21    4.15
  -1  -2   8   65.41    4.33
  -1   2   8   67.82    6.81
  -1  -2   8   83.92    7.81
   1  -2   8   75.14    8.02
   1   2   8   80.82    7.96
  -1  -2  -8   77.43    4.71
  -1  -2   9 1232.03   48.19
  -1   2   9 1161.98   40.13
  -1  -2   9 1262.22   42.16
  -1  -2  -9 1231.44   33.62
   1  -2  -9 1205.38   33.17
  -1  -2   9 1242.43   33.62
  -1   2   9 1258.53   33.34
   1   2   9 1215.49   33.02
   1  -2   9 1215.71   33.67
  -1  -2   9 1244.49   42.02
  -1   2   9 1269.83   40.94
  -1  -2  10    4.74    5.37
  -1   2  10    1.33    5.13
  -1  -2 -10    6.42    2.97
   1  -2 -10    4.71    2.38
  -1   2  10   12.95    4.30
   1  -2  10    4.43    4.93
   1   2  10   -1.98    3.49
   1  -2  10    6.62    6.34
   1   2  10   15.90    5.03
  -1   2  10   10.40    4.46
   1  -2  10    6.33    3.59
  -1   2  10    2.79    2.63
   1   2  10    2.40    2.63
  -1  -2  10    2.08    2.70
  -1   2  11  499.11   23.89
   1  -2  11  473.97   25.74
  -1  -2  11  442.00   23.83
  -1   2  11  481.23   27.75
  -1  -2  11  497.35   30.15
   1   2  11  505.96   25.23
  -1  -2 -11  486.71   16.76
   1  -2 -11  472.93   16.30
   1   2  11  464.92   16.11
   1  -2  11  483.16   16.64
  -1   2  11  481.19   16.41
  -1  -2  11  523.90   16.97
  -1   2  11  460.34   23.20
   1  -2  11  479.27   25.79
  -1  -2  11  467.10   24.16
   1   2  11  485.00   24.96
  -1  -2  12   96.64   10.69
   1   2  12  135.46   12.58
  -1  -2  12  103.17   13.98
  -1   2  12   80.58   11.68
   1  -2  12   78.08   12.88
  -1   2  12   97.22   10.54
   1  -2  12   97.07   11.34
   1   2  12  118.94   14.09
  -1  -2  12   82.36   10.11
  -1   2  12  107.17    6.70
  -1  -2  12   98.36    6.68
   1   2  12  103.00    6.49
   1  -2  12  104.70    6.82
   1   2  12   98.81   11.02
   1  -2  12  104.66   11.87
  -1   2  12   99.76   10.58
  -1   2 -12  105.71    6.79
  -1  -2 -12   95.15    6.47
   1   2 -12  104.54    6.64
   1   2  13  767.57   39.44
   1   2  13  809.24   35.85
  -1  -2  13  748.08   41.24
  -1   2  13  771.97   38.88
   1  -2  13  808.24   36.98
   1  -2  13  817.26   42.90
   1   2 -13  802.85   24.92
  -1   2 -13  824.77   25.38
   1  -2  13  789.63   25.16
  -1  -2  13  818.85   25.35
  -1   2  13  777.44   24.93
   1   2  13  795.38   24.78
   1   2  13  824.88   36.01
   1  -2  13  804.07   36.86
  -1  -2  14    3.94    5.07
  -1   2  14   24.56    5.76
   1  -2  14    6.13    4.92
   1   2  14   10.37    3.85
  -1  -2 -14    8.32    2.95
  -1   2 -14    5.89    2.70
   1   2 -14    6.96    2.45
   1  -2 -14    4.27    2.31
   1   2  14   10.34    4.07
   1  -2  14    8.29    3.97
  -1   2  14    9.28    2.94
   1   2  14    5.63    2.77
  -1  -2  14    5.87    2.57
   1  -2  14    6.54    2.69
   1   2  14    9.08    3.12
   1  -2  14   12.45    4.17
  -1  -2  15  117.66   14.58
   1  -2  15  123.23   15.12
   1   2  15  129.00   13.21
   1   2  15  134.41   12.41
   1   2  15  129.91   11.70
  -1  -2 -16    0.61    1.95
   1   2  16    1.64    1.89
  -1   2  16    1.19    2.14
  -1  -2  16    1.29    1.99
   1  -2  16    0.31    2.33
   1  -2  17  205.32    8.29
   1   2  17  180.38    7.51
  -1  -2  17  202.52    8.42
   1   2 -17  187.27    7.62
  -1   2 -17  202.29    8.29
  -1  -2 -17  194.40    7.88
  -1  -2  18   11.75    1.91
   1  -2  18    8.67    1.87
  -1   2 -18    8.13    1.60
   1  -3   0   -0.59    1.42
   1  -3   0    0.30    1.45
  -1  -3   1    0.78    1.34
  -1  -3   1    0.58    1.67
   1  -3   1   -0.32    1.52
  -1  -3   1    1.16    1.79
   1  -3   1    0.95    1.74
  -1  -3   1    1.74    1.78
  -1  -3   1    0.16    1.14
   1  -3   2  137.10    7.73
  -1  -3   2  144.42    7.41
  -1  -3   2  150.22    8.01
  -1  -3   2  135.19    7.20
   1  -3   2  153.15    7.96
  -1  -3   2  135.75    7.31
  -1  -3   3  524.55   18.06
   1  -3   3  548.27   18.71
  -1  -3   3  483.29   17.12
   1  -3   3  501.71   17.99
  -1  -3   3  494.45   18.79
  -1  -3   3  514.68   17.41
   1  -3   3  514.59   18.20
  -1   3   3  496.11   15.40
  -1  -3   4  283.24   12.77
   1  -3   4  294.51   13.11
   1  -3   4  283.53   12.91
  -1  -3   4  283.78   14.03
  -1  -3   4  259.92   11.82
  -1   3   4  293.59   11.57
   1  -3   4  291.11   13.05
  -1  -3   4  263.02   11.85
   1  -3   5    3.79    2.51
  -1  -3   5    2.92    2.25
   1  -3   5    2.26    2.41
  -1   3   5    2.39    1.90
   1  -3   5    3.95    2.41
  -1  -3   5    3.40    2.29
   1  -3   6   14.01    3.90
  -1  -3   6   14.43    3.69
  -1   3   6   23.55    4.41
   1  -3   6   11.99    3.75
  -1  -3   6   13.21    3.74
  -1  -3   7  104.88    8.93
   1  -3   7  144.43   10.62
  -1  -3   7  131.78   11.70
  -1  -3   7  132.54    9.66
   1  -3   7  131.45   10.18
  -1   3   7  134.01   10.25
  -1   3   8   16.70    4.55
  -1  -3  -8   16.92    2.71
   1   3   8   10.13    3.76
   1  -3   8   10.92    3.89
  -1   3   8   18.88    4.21
  -1  -3   8   17.42    4.33
   1  -3   8    9.07    4.37
  -1  -3   8   17.34    4.37
  -1   3   8   13.47    3.78
   1   3   8   13.24    4.59
  -1   3   8   13.00    2.45
   1  -3   8    7.78    2.38
  -1  -3   8   12.23    2.38
  -1  -3   9   79.93   10.50
  -1   3   9   56.77    8.01
   1  -3  -9   59.46    4.28
  -1  -3  -9   63.62    4.65
   1   3   9   62.74    7.60
   1   3   9   64.90    4.26
   1  -3   9   68.40    4.85
  -1   3   9   62.56    4.37
  -1  -3   9   62.08    4.48
   1  -3  10   20.07    5.91
  -1   3  10   23.92    5.06
   1   3  10   37.52    6.48
  -1  -3  10   20.61    5.41
  -1  -3  10   30.86    6.16
   1  -3  10   24.70    5.48
   1   3  10   27.80    3.24
  -1  -3  10   28.23    3.80
   1  -3  10   30.66    3.90
  -1   3  10   26.86    3.45
  -1   3  10   22.14    5.00
   1   3  10   16.22    4.91
  -1   3  10   35.02    6.85
  -1  -3  10   24.73    7.21
   1  -3  11  264.85   22.03
  -1   3  11  247.43   18.71
   1   3  11  241.88   19.09
  -1  -3  11  257.65   17.55
  -1  -3  11  246.67   21.39
   1   3  11  259.97   17.27
  -1   3  11  264.50   16.48
   1  -3  11  254.22   18.22
   1   3  11  262.25   10.49
  -1  -3  11  255.64   10.89
   1  -3  11  243.68   10.86
  -1   3  11  255.67   10.66
   1  -3  11  244.88   18.01
  -1   3  11  272.29   16.67
   1   3  11  244.71   16.88
  -1  -3  11  243.91   17.02
   1  -3  12    2.00    4.45
  -1  -3  12    3.93    4.72
   1   3  12    3.19    3.84
  -1   3  12    4.47    3.83
  -1  -3 -12    6.18    2.90
   1  -3 -12    8.03    2.75
  -1   3  12    1.08    3.53
   1   3  12   -1.23    4.04
   1  -3  12    4.22    4.23
  -1  -3  12   -1.21    4.52
   1  -3  12    7.00    4.22
  -1  -3  12    6.05    4.53
  -1   3  12   -1.08    3.53
   1   3  12    1.24    3.89
  -1  -3  12    1.49    2.91
  -1   3  12    2.42    2.67
   1  -3  12   -0.38    2.92
   1   3  12    3.25    2.64
   1  -3  13   20.28    3.49
   1   3  13   21.04    3.43
  -1  -3  13   21.51    3.61
   1   3  13   32.67    6.65
  -1   3  13   36.70    6.82
   1  -3  13   14.58    6.30
  -1  -3  13   26.30    8.03
   1  -3 -13   21.21    3.34
   1   3 -13   16.18    3.04
  -1   3 -13   26.57    3.78
  -1  -3 -13   19.20    3.43
   1  -3  13   11.53    5.10
   1   3  13   29.68    6.44
   1  -3  13   21.62    6.43
  -1   3  13   22.50    3.54
   1   3  13   18.13    5.28
   1  -3  14    9.29    3.08
  -1  -3  14    9.75    3.02
  -1  -3  14    3.98    4.05
   1  -3  14   12.31    5.90
   1   3 -14    9.92    2.86
  -1  -3 -14   15.30    3.10
  -1   3 -14    5.86    2.47
   1  -3  14   34.84    6.34
   1   3  14   16.58    4.19
   1  -3  14   20.97    4.93
   1   3  14    9.35    2.95
  -1   3  14   11.13    3.02
   1   3  14   24.22    5.56
  -1  -3  15   -1.84    3.73
   1  -3  15    3.78    3.83
   1   3 -15   -1.68    2.37
  -1  -3 -15    0.71    1.99
  -1   3  15    1.97    2.33
   1   3  15    1.81    2.08
   1   3 -16   62.81    4.58
  -1  -3 -16   60.56    4.61
  -1   3 -16   74.40    5.03
   1  -3  16   65.14    4.88
   1   3  16   63.50    4.41
  -1  -3  16   70.61    5.20
   1  -3  17   27.53    3.02
   1   3 -17   25.38    2.71
  -1  -3 -17   23.43    2.51
  -1  -3  17   23.27    2.95
  -1   3 -18    9.36    1.67
   1  -3  18   12.69    1.98
   1  -4   0   -0.80    2.02
  -1  -4   0   -0.78    1.97
  -1  -4   0    0.40    1.40
   1  -4   0   -0.80    1.84
  -1  -4   1  589.21   20.54
   1  -4   1  631.58   21.09
  -1  -4   1  626.25   19.36
   1  -4   1  631.54   21.18
  -1  -4   1  620.66   20.71
  -1  -4   1  634.67   20.84
  -1  -4   1  609.50   17.65
  -1  -4  -1  626.48   20.70
  -1  -4   2   67.96    5.35
   1  -4   2   51.76    5.23
  -1  -4   2   64.51    5.49
  -1  -4   2   60.73    3.92
  -1  -4   2   65.38    5.57
   1  -4   2   64.94    5.70
  -1  -4   2   68.35    5.48
  -1  -4   3 8406.11  206.52
   1  -4   3 8841.79  208.25
  -1   4   3 8153.19  200.37
   1  -4   3 8716.44  207.65
  -1  -4   3 8473.03  206.52
  -1  -4   3 8502.79  207.68
  -1  -4   3 8565.24  206.54
   1  -4   3 8527.58  207.63
  -1  -4   4  217.71   11.42
   1  -4   4  255.37   12.61
  -1   4   4  215.47    8.90
  -1  -4   4  221.62   11.27
  -1  -4   4  239.27   12.98
   1  -4   4  221.48   11.86
  -1  -4   4  198.61   10.88
   1  -4   4  224.28   11.89
   1  -4   5 2484.13   68.86
   1  -4   5 2493.64   69.36
  -1  -4   5 2469.51   68.01
  -1  -4   5 2421.49   67.80
   1  -4   5 2527.48   69.41
  -1  -4   5 2416.03   71.53
  -1   4   5 2429.34   65.08
   1  -4   6   50.01    6.46
   1  -4   6   52.08    6.48
  -1  -4   6   48.61    5.87
  -1   4   6   54.11    5.77
  -1  -4   6   68.33    8.25
  -1  -4   6   57.70    6.41
   1  -4   6   46.94    6.43
  -1  -4   7  359.31   17.94
  -1   4   7  322.97   16.69
  -1  -4   7  377.97   21.79
   1  -4   7  354.54   18.88
  -1  -4   7  364.08   11.92
  -1  -4   7  368.78   18.21
   1  -4   7  345.03   18.86
  -1  -4  -8   56.87    4.54
   1  -4  -8   62.85    4.26
  -1  -4   8   57.86    7.14
  -1  -4   8   58.87    7.33
   1  -4   8   66.60    4.65
  -1  -4   8   62.55    4.42
  -1   4   8   61.70    4.26
  -1   4   8   61.24    7.55
   1   4   9  657.27   27.83
  -1  -4   9  642.24   32.71
   1  -4   9  623.19   29.19
  -1   4   9  604.31   27.44
  -1  -4  -9  613.75   19.83
   1  -4  -9  617.42   19.28
  -1   4   9  624.52   19.06
   1  -4   9  618.55   19.67
   1   4   9  618.23   18.60
  -1  -4   9  654.98   19.62
   1  -4   9  623.00   28.87
   1   4   9  642.02   27.43
   1   4  10   17.27    5.41
  -1  -4  10   25.78    7.67
   1  -4 -10   29.34    3.55
  -1  -4 -10   25.61    3.74
  -1   4  10   25.06    5.43
   1   4  10   26.33    5.77
   1  -4  10   27.88    6.84
  -1  -4  10   14.37    5.25
   1  -4  10   25.30    6.83
  -1  -4  10   21.07    6.07
  -1   4  10   26.02    5.31
   1   4  10   32.68    6.16
   1  -4  10   29.13    3.82
   1   4  10   24.12    3.36
  -1   4  10   29.52    3.60
  -1  -4  10   32.02    3.78
  -1  -4  11 1288.17   55.23
   1  -4  11 1328.41   56.07
   1  -4  11 1204.19   48.79
  -1  -4  11 1251.05   47.19
   1   4  11 1246.97   49.24
  -1   4  11 1261.77   45.02
   1   4  11 1389.66   47.95
  -1  -4 -11 1256.09   36.06
   1  -4 -11 1188.03   35.27
   1   4  11 1245.37   34.83
  -1  -4  11 1303.43   35.97
   1  -4  11 1321.53   36.14
  -1   4  11 1248.29   35.33
  -1  -4  11 1306.80   48.02
  -1   4  11 1185.29   44.31
   1   4  11 1311.10   47.08
   1  -4  11 1239.38   49.28
   1  -4  12   17.68    3.57
   1   4  12   15.31    3.09
  -1  -4  12   26.41    4.05
   1  -4  12   24.45    8.29
  -1  -4  12   18.02    6.57
   1  -4 -12   20.50    3.58
  -1  -4 -12   20.13    3.54
   1   4  12   12.42    5.31
  -1   4  12   14.20    4.35
  -1  -4  12   21.50    5.41
   1  -4  12   23.35    6.77
   1  -4  12   16.08    6.10
  -1  -4  12   18.99    6.10
  -1   4  12   18.83    3.52
  -1   4  12   26.27    5.56
   1   4  12   27.37    6.41
   1  -4  13  196.79   20.13
   1   4  13  183.59   15.22
   1  -4  13  185.45   16.49
  -1  -4  13  194.05   19.57
  -1   4 -13  175.99    9.34
   1  -4 -13  163.17    8.68
  -1  -4 -13  177.31    9.37
   1  -4  13  193.43    9.46
  -1  -4  13  183.81    9.37
  -1   4  13  189.45    9.17
   1   4  13  177.44   15.11
   1  -4  13  178.83   16.17
   1  -4  14   16.58    3.40
  -1  -4  14   16.53    3.28
  -1  -4  14   13.85    6.97
   1  -4  14   14.22    6.40
  -1   4 -14   13.58    3.12
  -1  -4 -14   14.66    2.90
   1   4 -14   16.22    3.06
   1   4  14   19.97    4.55
   1  -4  14   32.28    6.13
   1  -4  14   28.09    5.72
  -1   4  14   14.98    3.15
   1   4  14   25.00    5.69
   1  -4  15  332.71   25.00
  -1  -4  15  353.97   25.78
   1  -4  15  370.02   14.05
  -1  -4  15  392.85   14.35
  -1  -4 -15  376.39   13.98
  -1   4 -15  384.45   14.25
   1   4 -15  366.40   13.77
   1  -4  16   17.32    2.96
  -1  -4  16   12.75    2.85
   1   4 -16   16.00    2.65
  -1   4 -16   16.79    2.87
  -1  -4 -16   13.18    2.49
  -1  -4  17  239.88    9.26
   1  -4  17  248.14    9.30
   1  -4  18    1.82    1.39
  -1  -4  18    1.72    1.45
  -1   4 -18    3.67    1.30
   1  -5   0    0.95    0.69
   1  -5   0    1.33    2.17
  -1  -5   0    1.47    2.09
   1  -5   0    0.51    2.12
  -1  -5   0    0.22    1.20
   1  -5   0   -0.51    2.31
  -1  -5   1    9.83    2.28
   1  -5   1    8.50    2.98
  -1  -5   1   13.97    3.37
  -1  -5  -1    9.72    2.97
   1  -5   1   10.12    3.03
   1  -5  -1    6.01    2.18
  -1  -5   1   10.52    1.84
   1  -5   2  196.42   11.14
  -1  -5   2  191.32    9.93
  -1  -5   2  194.65   10.89
   1  -5   2  171.31   11.07
  -1  -5   2  177.89    7.47
  -1  -5   2  177.92   10.34
  -1  -5   2  185.36   10.52
   1  -5   2  182.11   10.71
  -1  -5   3   33.34    4.82
   1  -5   3   42.50    5.47
  -1  -5   3   35.11    4.67
   1  -5   3   43.82    5.66
  -1  -5   3   49.11    5.38
   1  -5   3   36.99    5.10
  -1  -5   3   41.24    4.98
   1  -5   4  247.48   13.55
  -1  -5   4  217.44   12.50
   1  -5   4  220.05   12.79
  -1  -5   4  231.14   12.75
  -1  -5   4  226.50   13.24
   1  -5   4  228.73   13.01
  -1  -5   4  226.44   12.61
  -1  -5   5  262.77   14.24
   1  -5   5  259.43   14.29
  -1   5   5  239.84    9.84
  -1  -5   5  263.96   14.12
   1  -5   5  262.87   14.69
  -1  -5   5  252.67   15.21
  -1  -5   5  258.58   14.05
   1  -5   5  257.50   14.71
   1  -5   6  148.87   11.29
  -1  -5   6  180.43   12.14
   1  -5   6  159.01   12.15
  -1  -5   6  163.93   11.56
  -1  -5   6  164.41   13.16
  -1   5   6  158.54    8.93
   1  -5   6  165.28   12.08
  -1  -5   7   17.49    4.50
  -1  -5   7    8.76    3.39
  -1  -5  -7   11.97    2.55
  -1  -5   7   17.01    2.65
  -1  -5   8   28.00    6.89
  -1  -5  -8   33.21    3.54
   1  -5  -8   33.57    3.38
   1  -5   8   36.56    6.64
   1  -5   8   33.32    6.66
  -1  -5   8   32.83    3.31
  -1   5   8   33.60    3.23
   1  -5   8   32.81    3.61
  -1  -5   9  102.01   12.42
  -1   5   9  107.66    9.77
   1   5   9   83.79    9.26
  -1  -5   9  113.02   11.34
  -1  -5  -9   99.19    6.22
   1  -5  -9   95.71    5.86
   1  -5   9   82.85   10.61
  -1   5   9  106.83    5.81
  -1  -5   9   93.81    5.83
   1  -5   9   96.77    6.15
   1   5   9  105.72   10.15
  -1  -5   9  103.31   10.68
   1  -5   9  104.11   11.44
  -1   5   9   81.84    8.75
  -1  -5  10    1.64    2.54
   1  -5  10    1.38    2.73
  -1  -5  10    5.33    4.84
   1  -5  10    1.79    5.62
   1  -5 -10    2.58    2.34
  -1  -5 -10    3.26    2.71
  -1  -5  10    1.20    4.23
  -1   5  10    2.95    3.09
   1   5  10    5.52    3.75
   1  -5  10    4.08    4.28
   1  -5  10   -1.37    5.41
  -1  -5  10    2.41    4.51
  -1   5  10    3.16    2.42
  -1   5  10    3.93    3.34
   1   5  10   -1.10    3.32
   1  -5  11  230.13   20.65
  -1  -5  11  211.89   16.87
  -1  -5  11  225.86   20.75
   1  -5  11  202.98   17.40
   1   5  11  203.23   15.88
  -1   5  11  200.33   14.91
  -1  -5 -11  210.04   10.25
   1  -5 -11  186.41    9.36
  -1   5  11  214.20    9.60
   1  -5  11  230.12   10.25
  -1  -5  11  214.33   10.00
  -1   5  11  209.67   15.08
   1   5  11  258.34   17.55
   1  -5  11  205.37   17.77
  -1  -5  11  209.19   16.74
  -1  -5  12    1.90    2.67
   1  -5  12    9.36    3.33
   1  -5  12    2.06    4.19
  -1  -5  12    6.07    5.20
  -1  -5 -12    4.43    2.69
   1  -5 -12    4.29    2.44
   1  -5  12    4.56    5.17
  -1   5  12    9.97    3.63
  -1  -5  12   22.41    4.94
   1   5  12    3.77    3.43
  -1  -5  12   17.10    4.31
   1  -5  12    7.62    4.59
  -1   5  12    3.32    2.40
  -1   5  12    2.22    3.02
   1   5  12    1.26    3.43
   1  -5  13   35.29    9.10
  -1  -5  13   38.66    9.30
  -1  -5 -13   50.04    4.80
   1  -5  13   46.74    8.05
   1  -5  13   57.29    8.83
   1   5  13   40.78    6.92
  -1   5  13   40.18    4.26
  -1  -5  13   45.29    4.56
   1  -5  13   40.12    4.37
   1   5  13   44.68    7.50
   1  -5  14   13.96    4.01
   1   5  14   -1.21    2.91
   1  -5  14   18.10    4.56
   1   5  14   12.15    3.49
  -1  -5  14   -1.94    4.67
   1  -5  14   -1.98    5.09
  -1  -5  15   15.22    3.13
   1  -5  15   12.19    3.03
  -1   5 -15   11.22    2.69
  -1  -5 -15    7.03    2.49
   1   5 -15   13.21    2.76
  -1  -5  16   16.15    2.69
   1  -5  16   12.41    2.73
  -1   5 -16   14.53    2.60
   1   5 -16   11.72    2.39
   1  -5  17    2.77    1.69
  -1  -5  17    2.79    1.82
   1  -5  18    2.78    1.33
  -1  -5  18    1.88    1.24
   1  -6   0    2.20    2.29
  -1  -6   0   -0.60    2.11
  -1  -6   0   -2.15    1.23
  -1  -6   0   -0.60    2.36
  -1  -6   1    2.05    1.16
   1  -6   1    2.22    1.45
   1  -6   1    1.96    2.58
  -1  -6  -1   -0.59    2.64
   1  -6   1    1.31    2.73
  -1  -6   1   -0.63    2.13
   1  -6  -1    1.07    1.82
  -1  -6   1    1.84    2.36
  -1  -6   2    3.09    1.43
  -1  -6   2    7.12    2.94
   1  -6   2    4.15    2.95
   1  -6   2    2.24    2.88
  -1  -6   2    6.37    3.33
   1  -6   2    4.16    2.82
  -1  -6   2    5.84    2.95
  -1  -6   2    4.31    2.09
   1  -6   2    4.92    2.11
   1  -6   3    6.68    3.09
  -1  -6   3    2.76    2.51
  -1  -6   3    2.48    2.18
  -1  -6   3    8.77    3.13
   1  -6   3    6.13    3.26
   1  -6   3    5.19    2.70
  -1  -6   3    6.93    2.95
   1  -6   4   81.95    8.39
  -1  -6   4   75.64    7.91
  -1  -6   4   88.05    8.16
   1  -6   4   87.61    8.54
  -1  -6   4   79.64    7.94
   1  -6   4   93.09    8.90
  -1  -6   4   95.70    8.59
  -1  -6   5  697.72   28.29
   1  -6   5  747.61   29.22
  -1  -6   5  740.22   29.08
   1  -6   5  765.66   30.36
  -1  -6   5  726.46   28.87
   1  -6   5  769.25   30.50
  -1  -6   5  695.85   29.38
  -1  -6  -6  168.85    7.87
  -1  -6   6  180.53    7.01
  -1  -6   6  177.70   13.10
  -1  -6   6  176.17   12.96
  -1  -6   6  170.16   13.85
  -1  -6  -7    3.84    2.08
   1  -6  -7    5.66    2.05
  -1  -6   7    8.51    2.04
  -1  -6   7    3.41    2.15
   1  -6  -8    0.29    2.31
  -1  -6  -8    2.95    2.64
  -1  -6   8   -1.11    3.34
   1  -6   8    1.24    4.20
   1  -6   8    1.24    3.89
  -1  -6   8    1.11    3.33
  -1  -6   8    0.82    2.21
   1  -6   8   -2.69    2.70
   1  -6   8    2.94    4.01
  -1  -6   8   -1.46    3.76
   1  -6  -9    9.79    2.68
  -1  -6  -9   17.92    3.29
   1  -6   9   13.59    4.95
  -1  -6   9   19.39    5.51
  -1  -6   9   10.88    4.67
   1  -6   9   16.33    5.81
   1  -6   9    9.56    2.97
  -1  -6   9   14.94    3.00
   1  -6   9   11.66    5.46
  -1  -6   9    9.91    4.75
  -1  -6  10    1.82    4.68
   1  -6  10    3.68    5.80
   1  -6 -10    2.72    2.52
  -1  -6 -10    1.15    2.84
   1  -6  10   -1.47    5.00
   1   6  10    1.17    4.23
  -1  -6  10    2.60    5.01
  -1   6  10   -2.09    4.14
   1  -6  10    5.89    5.35
  -1  -6  10    3.89    5.14
  -1  -6  10    1.68    2.63
   1  -6  10    0.71    2.76
   1   6  10   -4.65    5.59
  -1   6  10    5.22    4.24
   1  -6  11   31.71    8.09
  -1  -6  11   27.36    8.36
   1  -6 -11   30.92    3.89
  -1  -6 -11   26.57    3.93
  -1   6  11   35.35    6.24
   1   6  11   39.61    7.50
   1  -6  11   41.89    8.49
  -1  -6  11   51.46    8.56
  -1  -6  11   31.10    6.77
   1  -6  11   32.59    8.01
   1  -6  11   40.33    4.48
  -1  -6  11   30.38    4.05
  -1   6  11   34.26    6.48
   1   6  11   42.10    7.50
  -1  -6  12   20.22    7.58
   1  -6  12   -2.05    6.20
  -1  -6 -12   13.45    3.33
  -1   6  12    6.75    3.56
   1  -6  12   22.07    7.45
  -1  -6  12   29.73    6.27
   1   6  12   16.54    5.31
   1  -6  12   26.73    8.58
  -1  -6  12   17.55    5.36
  -1   6  12   15.75    5.42
   1   6  12   21.59    6.01
   1  -6  12   23.02    4.33
  -1  -6  12   19.18    3.82
   1  -6  13  192.21   19.43
   1  -6  13  216.61   18.31
   1   6  13  221.99   16.61
  -1  -6  13  193.62   19.19
  -1  -6 -13  200.63    9.90
  -1  -6  13  198.53    9.67
   1  -6  13  209.57   10.03
   1   6  13  194.76   15.80
   1  -6  13  202.59   17.54
   1   6  14   12.79    3.51
   1  -6  14   17.57    4.43
   1  -6  14   27.05    5.50
   1   6  14   18.63    4.24
  -1  -6  14    1.86    4.49
   1  -6  14   -1.89    5.15
   1  -6  15   80.74    5.43
  -1  -6  15   83.75    5.60
  -1   6 -15   85.78    5.68
   1   6 -15   92.20    5.74
   1  -6  16   21.98    3.00
  -1  -6  16   17.39    2.74
  -1   6 -16   13.23    2.45
   1   6 -16   13.42    2.45
  -1  -6  17    6.33    1.81
   1  -6  17    5.08    1.69
  -1   6 -17    5.63    1.63
  -1  -7   0    3.59    2.77
   1  -7   0   -0.67    2.00
  -1  -7   0    4.32    3.14
  -1  -7   0    0.24    0.99
   1  -7   1   11.82    4.13
  -1  -7  -1   18.66    2.67
  -1  -7   1   13.05    1.79
  -1  -7   1   16.42    3.67
   1  -7   1   15.62    3.55
  -1  -7  -1   19.86    4.43
   1  -7   1   14.20    3.74
   1  -7  -1   12.97    3.45
  -1  -7   1   20.56    4.39
   1  -7   1   15.57    4.53
   1  -7   1   15.81    2.04
   1  -7   2    2.48    2.91
   1  -7   2    3.33    2.83
  -1  -7   2    5.57    3.39
   1  -7   2    8.81    3.84
  -1  -7   2    6.02    3.28
  -1  -7   2    3.54    2.06
   1  -7   2    2.24    1.68
  -1  -7   3   11.77    3.26
   1  -7   3   13.87    3.35
   1  -7   3   17.67    4.62
  -1  -7   3    6.59    3.60
  -1  -7   3    9.47    3.66
   1  -7   3    8.96    3.82
   1  -7   3   16.84    4.63
  -1  -7   3    7.44    3.37
  -1  -7   4    1.78    2.55
   1  -7   4    4.76    4.06
   1  -7   4    4.76    3.46
  -1  -7   4    4.41    3.11
  -1  -7   4    2.52    2.96
   1  -7   4    3.70    3.66
   1  -7   4   -0.80    2.82
  -1  -7   4    0.81    2.55
  -1  -7   5  203.91    7.73
  -1  -7   5  220.61    8.04
   1  -7   5  203.94   14.34
  -1  -7   5  199.84   14.19
  -1  -7   5  175.15   13.63
  -1  -7   5  183.55    7.29
  -1  -7   5  185.32   13.89
   1  -7   6   39.95    3.02
  -1  -7   6   40.98    3.27
   1  -7   6   42.86    7.42
  -1  -7   6   32.43    3.16
  -1  -7   7  137.29   13.38
   1  -7   7  136.13   13.35
   1  -7   7  129.02   12.71
  -1  -7   7  131.83    6.17
   1  -7   7  149.00   12.59
  -1  -7  -7  118.61    6.88
  -1  -7   7  115.71   11.63
  -1  -7   7  123.18    6.43
  -1  -7   7  115.70   11.58
   1  -7   7  124.97   12.48
  -1  -7  -8   38.95    4.33
   1  -7   8   41.17    7.93
  -1  -7   8   36.93    7.03
  -1  -7   8   28.29    6.37
   1  -7   8   31.49    7.30
  -1  -7   8   33.40    7.60
   1  -7   8   26.11    7.16
   1  -7   8   32.40    3.85
  -1  -7   8   34.32    3.78
  -1  -7  -9   71.63    6.01
  -1  -7   9   77.91   10.74
   1  -7   9   75.79   11.02
  -1  -7   9   81.81   10.39
   1  -7   9   80.06   11.48
  -1  -7   9   74.69    5.38
   1  -7   9   73.15    5.72
   1  -7   9   77.28   11.91
  -1  -7   9   69.54   10.60
   1   7  10  111.63   11.56
   1  -7  10   97.46   13.45
  -1  -7  10  125.57   14.95
  -1   7  10  115.15   11.42
  -1  -7 -10   94.64    6.96
   1  -7  10  104.02   13.07
  -1  -7  10  121.98   12.99
   1  -7  10  121.99    7.22
  -1  -7  10  110.63    6.80
   1  -7  10  128.94   14.10
   1   7  10  131.10   12.57
  -1   7  10  103.95   11.04
  -1  -7  10  122.02   13.11
  -1  -7  11   27.31    7.74
   1  -7  11   19.74    8.03
  -1  -7 -11   16.97    3.65
  -1  -7  11   11.29    5.14
   1  -7  11   21.03    7.21
  -1  -7  11   12.67    5.13
  -1   7  11   25.12    5.70
   1  -7  11   17.83    6.26
   1   7  11   28.05    6.46
  -1  -7  11   20.51    3.42
   1  -7  11   18.93    3.58
   1   7  11   14.01    5.68
  -1   7  11    9.13    4.99
  -1  -7  12   35.61    8.64
   1  -7  12   25.99    8.92
   1  -7  12   22.34    6.35
  -1   7  12   20.33    5.37
   1   7  12   30.65    6.59
   1  -7  12   30.33    7.70
   1  -7  12   27.96    3.85
  -1  -7  12   27.52    3.80
   1   7  12   31.88    6.78
  -1   7  12   25.93    5.55
  -1  -7  13    7.66    4.61
   1  -7  13    5.78    5.26
   1   7  13   20.73    5.21
   1  -7  13   22.27    5.24
  -1  -7  13   12.87    2.91
   1  -7  13   14.79    3.26
   1   7  13   13.42    4.71
  -1  -7  14    8.51    2.59
   1  -7  14    9.48    2.66
   1  -7  14   21.06    5.53
  -1  -7  14    8.73    5.50
  -1   7 -14   13.15    2.83
  -1  -7  15    0.28    1.91
   1  -7  15    0.58    1.95
   1   7 -15    1.74    2.05
  -1   7 -15    0.60    1.92
   1  -7  16    1.14    1.74
  -1  -7  16   -0.66    1.74
   1   7 -16    2.65    1.58
  -1   7 -16    0.93    1.67
   1  -7  17   54.59    3.26
  -1  -7  17   46.36    3.15
  -1   7 -17   53.28    3.18
  -1  -8   0    0.92    1.84
  -1  -8   0   -1.70    2.98
   1  -8   0   -0.79    2.97
  -1  -8   0    1.71    3.30
  -1  -8  -1 1458.54   47.25
   1  -8   1 1494.29   47.51
  -1  -8   1 1427.73   47.48
   1  -8  -1 1490.68   46.55
   1  -8   1 1458.85   49.69
  -1  -8   1 1469.87   47.67
  -1  -8  -1 1474.82   47.74
  -1  -8   1 1413.36   37.84
  -1  -8  -1 1438.08   38.34
   1  -8   2    2.93    3.21
   1  -8   2    9.18    4.04
  -1  -8   2    7.02    3.66
   1  -8   2    6.30    3.17
   1  -8   2    2.94    3.88
  -1  -8   2    7.45    3.28
  -1  -8   2    7.57    1.98
  -1  -8  -2    7.30    2.41
  -1  -8   3  784.80   21.70
  -1  -8   3  767.71   28.10
  -1  -8   3  745.34   21.51
  -1  -8   3  798.29   31.36
   1  -8   4  402.25   12.67
  -1  -8   4  427.86   13.30
  -1  -8   4  383.82   19.55
  -1  -8   4  398.58   12.92
   1  -8   5  345.43   20.67
   1  -8   5  292.82   18.04
  -1  -8   5  278.89   17.68
  -1  -8   5  305.01   10.47
  -1  -8   5  302.92   10.68
   1  -8   5  303.09   10.19
   1  -8   5  288.36   18.54
  -1  -8   5  284.74   17.83
   1  -8   5  284.92   19.09
  -1  -8   5  290.67   10.34
   1  -8   5  295.79    9.90
  -1  -8   5  290.14   10.22
  -1  -8   6  167.55    7.08
  -1  -8   6  164.22    7.28
   1  -8   6  169.23    7.12
  -1  -8   6  179.91   14.18
   1  -8   6  174.83   14.77
  -1  -8   6  188.19   14.97
   1  -8   6  204.90   16.08
  -1  -8   6  137.18   13.12
   1  -8   6  176.82   15.05
  -1  -8   6  175.96    7.53
   1  -8   7  766.49   36.61
  -1  -8   7  762.00   35.91
  -1  -8   7  836.97   23.53
  -1  -8   7  752.27   34.94
   1  -8   7  813.74   37.36
  -1  -8   7  801.73   23.71
  -1  -8   7  794.95   35.71
   1  -8   7  863.20   38.00
   1  -8   7  834.49   35.78
   1  -8   8  242.30   10.52
  -1  -8   8  243.39   10.04
   1  -8   8  222.49   18.58
  -1  -8   8  265.59   19.20
   1  -8   8  266.41   20.38
  -1  -8   8  270.35   20.11
  -1  -8   8  257.43   19.09
   1  -8   8  238.79   19.01
  -1  -8   9  749.06   23.00
   1  -8   9  756.16   23.46
   1  -8   9  779.32   37.90
  -1  -8   9  761.27   36.00
  -1  -8   9  712.82   37.31
   1  -8   9  718.29   37.91
   1  -8   9  761.09   37.52
  -1  -8   9  692.54   34.92
  -1  -8  10   42.33    9.83
   1  -8  10   55.86   10.23
  -1  -8  10   51.49    4.70
   1  -8  10   57.64    5.02
  -1  -8  10   68.87   10.04
   1  -8  10   57.90    9.82
  -1   8  10   60.34    8.53
   1   8  10   52.56    8.58
   1   8  10   61.56    9.19
  -1   8  10   53.40    8.00
  -1  -8  10   45.11    8.56
   1  -8  10   56.28   10.17
   1  -8  11  156.61    8.43
  -1  -8  11  182.14    8.72
  -1  -8  11  144.63   14.16
   1  -8  11  150.74   15.81
  -1  -8  11  162.11   17.57
  -1   8  11  143.26   13.25
   1   8  11  175.41   15.04
   1  -8  11  153.66   17.25
   1   8  11  162.14   14.55
  -1   8  11  152.36   13.49
  -1  -8  11  183.53   15.99
   1  -8  11  142.57   15.31
   1  -8  12   73.98   12.73
  -1  -8  12   79.51   12.47
  -1  -8  12  107.43    6.60
   1  -8  12   92.58    6.72
   1   8  12   76.97    9.96
  -1   8  12  112.32   10.71
   1   8  12   79.52   10.35
  -1   8  12   77.99    9.25
   1  -8  12   88.54   12.29
   1  -8  12   87.45   12.36
   1  -8  13  439.15   26.13
  -1  -8  13  472.56   29.44
   1  -8  13  433.14   28.53
   1   8  13  452.33   24.31
   1   8  13  456.82   24.58
   1  -8  13  433.90   26.42
  -1   8 -14    4.96    3.03
   1  -8  14    1.53    2.85
  -1  -8  14   -0.29    2.43
  -1   8 -15  213.35    8.82
   1   8 -15  207.39    8.76
  -1  -8  15  210.43    8.59
   1  -8  15  217.71    8.76
   1   8 -16    3.05    1.58
  -1   8 -16    2.61    1.60
  -1  -8  16   -0.71    1.55
   1  -8  16    1.50    1.53
  -1  -9   0   -0.53    1.97
   1  -9   0   -1.84    2.26
   1  -9   0    0.93    2.67
  -1  -9   0   -0.99    3.36
  -1  -9   0   -0.99    3.37
  -1  -9   1    3.02    1.91
   1  -9   1    2.69    1.88
  -1  -9  -1    2.25    2.01
  -1  -9  -1   -3.00    4.06
  -1  -9   1    2.05    3.22
   1  -9   1    1.95    3.54
  -1  -9   1    3.60    1.65
   1  -9   2  455.53   14.53
  -1  -9  -2  448.04   15.54
  -1  -9   2  453.18   14.78
  -1  -9   2  487.93   24.21
   1  -9   2  493.88   23.93
   1  -9   2  471.96   14.15
  -1  -9   2  473.23   14.72
   1  -9   3   44.23    7.88
   1  -9   3   43.55    3.34
   1  -9   3   43.53    7.61
  -1  -9   3   35.36    3.17
   1  -9   3   37.96    6.56
  -1  -9   3   44.65    7.49
   1  -9   3   37.19    7.37
  -1  -9   3   38.05    3.36
   1  -9   3   39.03    3.13
   1  -9   4   41.72    8.10
   1  -9   4   43.18    3.44
  -1  -9   4   42.09    3.72
  -1  -9   4   43.77    3.64
   1  -9   4   29.92    7.44
  -1  -9   4   39.01    7.17
   1  -9   4   46.19    3.49
  -1  -9   4   43.04    7.64
   1  -9   4   39.39    8.14
  -1  -9   5   69.11    4.67
   1  -9   5   70.72    4.41
  -1  -9   5   64.97    4.40
   1  -9   5   84.13   10.12
   1  -9   5   74.05   10.00
  -1  -9   5   73.91    9.33
  -1  -9   5   72.64    4.49
   1  -9   5   71.76    4.20
   1  -9   5   54.26    9.37
   1  -9   6    1.45    4.17
  -1  -9   6    8.00    4.69
  -1  -9   6    3.22    2.06
  -1  -9   6   11.07    4.03
  -1  -9   6    4.13    2.18
   1  -9   6    2.08    1.89
   1  -9   6    4.32    4.90
  -1  -9   6    2.89    1.91
   1  -9   6    3.83    5.06
  -1  -9   6    4.86    3.98
  -1  -9   6    3.98    4.18
  -1  -9   7  115.41   13.00
   1  -9   7   96.85   11.50
  -1  -9   7   91.21   11.28
   1  -9   7   98.05    5.42
  -1  -9   7   94.88    5.60
   1  -9   7  100.50   11.91
  -1  -9   7  101.38    5.80
   1  -9   7  100.15    6.20
   1  -9   7   98.91   12.46
   1  -9   7  107.62   13.09
  -1  -9   7   99.34   12.21
   1  -9   8   19.51    6.77
  -1  -9   8    4.70    4.93
   1  -9   8    7.84    4.28
   1  -9   8   10.37    2.91
  -1  -9   8    7.77    2.73
  -1  -9   8    8.76    5.14
   1  -9   8   26.16    7.13
  -1  -9   8   16.18    5.83
  -1  -9   9  352.82   23.46
   1  -9   9  366.54   25.18
  -1  -9   9  362.73   13.52
   1  -9   9  390.81   14.21
  -1  -9   9  391.28   26.03
   1  -9   9  386.77   25.93
   1  -9   9  385.03   25.73
  -1  -9   9  306.81   22.30
  -1   9  10    2.39    3.92
   1  -9  10    3.40    4.64
   1   9  10    5.28    3.60
   1  -9  10    3.58    4.60
  -1  -9  10    7.16    5.15
  -1  -9  10    5.97    2.69
   1  -9  10    2.14    2.72
  -1   9  10    4.78    4.21
  -1  -9  10    1.49    3.82
   1   9  10    3.96    3.98
  -1  -9  10    7.50    5.28
   1  -9  10    5.14    5.39
   1   9  11  176.22   15.30
  -1  -9  11  179.90   15.91
  -1   9  11  187.71   15.02
   1  -9  11  189.45   17.83
   1  -9  11  187.24    9.11
  -1  -9  11  193.41    8.96
  -1   9  11  177.61   14.48
  -1  -9  11  206.58   19.00
   1  -9  11  184.26   18.14
   1   9  11  181.92   15.66
  -1  -9  11  182.59   15.58
   1  -9  11  191.23   17.89
   1  -9  12   17.38    5.01
  -1  -9  12   22.76    6.95
   1  -9  12   32.12    6.38
   1   9  12   10.96    4.44
   1  -9  12   13.62    5.68
   1   9  12   19.47    5.87
   1  -9  13   -1.23    2.38
  -1  -9  13    0.87    1.95
  -1   9 -14   -1.19    2.34
   1  -9  14    0.26    1.92
  -1  -9  14    1.23    1.81
  -1   9 -15    4.19    1.77
   1   9 -15    2.77    1.68
  -1  -9  15    5.15    1.76
   1  -9  15    3.91    1.64
  -1   9 -16    3.21    1.37
   1   9 -16    1.66    1.22
   1  -9  16    1.51    1.13
   1 -10   0   -0.89    2.33
  -1 -10   0   -0.30    2.09
   1 -10   0   -0.22    1.55
  -1 -10   0   -1.14    3.10
   1 -10   0   -1.07    3.37
  -1 -10   0    1.13    4.21
   1 -10   0   -1.33    4.35
  -1 -10   1  804.96   33.82
  -1 -10   1  821.88   34.50
   1 -10   1  844.64   34.16
   1 -10  -1  735.40   23.49
  -1 -10  -1  790.50   23.72
   1 -10  -1  778.81   36.00
   1 -10   1  823.54   36.29
   1 -10   1  813.77   23.30
  -1 -10   1  777.73   23.23
   1 -10   1  765.92   22.11
  -1 -10   1  794.47   22.87
  -1 -10   2   12.90    2.58
   1 -10   2   12.93    2.51
  -1 -10  -2    9.45    2.85
  -1 -10   2    8.46    2.14
   1 -10   2    8.50    1.94
   1 -10   2    7.07    4.01
  -1 -10   2   22.05    5.79
   1 -10   2   14.38    5.32
  -1 -10   2   12.49    4.50
  -1 -10   3 1298.40   47.09
   1 -10   3 1252.38   48.80
  -1 -10   3 1277.08   48.55
   1 -10   3 1301.19   48.62
  -1 -10   3 1277.62   34.60
   1 -10   3 1261.39   34.22
  -1 -10  -3 1281.86   47.41
  -1 -10  -3 1261.50   36.12
   1 -10   3 1250.42   33.87
  -1 -10   3 1289.07   34.54
   1 -10   4   20.66    2.68
  -1 -10   4   20.11    2.70
   1 -10   4   14.95    2.48
  -1 -10   4   16.25    2.57
   1 -10   4   18.88    6.01
  -1 -10   4   13.74    5.31
  -1 -10   4   27.56    6.45
   1 -10   4   17.31    5.69
   1 -10   5 1565.46   57.60
   1 -10   5 1458.85   39.08
  -1 -10   5 1495.15   39.51
   1 -10   5 1548.38   55.15
  -1 -10   5 1430.77   52.89
   1 -10   5 1479.38   56.48
  -1 -10   5 1427.04   55.47
  -1 -10   5 1480.73   39.30
   1 -10   5 1451.74   38.75
   1 -10   6   -0.30    2.26
   1 -10   6    6.31    5.17
   1 -10   6    1.75    1.70
  -1 -10   6    7.00    2.22
   1 -10   6   -1.59    4.33
   1 -10   6   -2.78    4.00
  -1 -10   6    1.84    1.82
  -1 -10   7  847.09   24.75
   1 -10   7  905.80   41.57
   1 -10   7  823.94   25.08
   1 -10   7  855.48   41.07
   1 -10   7  841.95   38.41
   1 -10   8   -1.72    4.14
   1 -10   8    3.42    4.66
  -1 -10   8    1.75    2.05
   1 -10   8    0.33    2.62
  -1 -10   9  746.99   22.53
   1 -10   9  734.39   22.92
   1 -10   9  762.01   38.73
  -1 -10   9  662.30   35.91
   1 -10   9  791.16   39.20
   1 -10  10  126.44    7.18
  -1 -10  10  134.58    7.02
   1  10  10  126.06   13.00
  -1  10  10  125.93   12.55
  -1 -10  10  110.90   13.73
   1 -10  10  140.16   15.25
   1  10  10  127.31   12.94
  -1  10  10  115.08   11.71
   1 -10  10  144.83   15.46
  -1 -10  11  594.39   33.19
  -1  10  11  590.64   28.36
   1  10  11  622.99   30.22
  -1  10  11  591.72   28.39
   1  10  11  616.10   30.28
   1 -10  11  628.41   33.49
   1 -10  11  585.85   32.43
   1 -10  12   -1.20    2.09
  -1 -10  12    1.10    1.72
  -1 -10  13  206.21   16.86
  -1 -10 -13  201.45    9.07
   1 -10  13  211.26    8.71
  -1 -10  13  197.17    8.30
   1 -10  14    2.09    1.67
  -1  10 -14    0.51    1.67
   1 -10  14    3.38    3.39
  -1 -10  14    2.11    2.72
   1  10 -15  233.77    8.44
  -1  10 -15  245.78    8.53
   1 -10  15  220.55    7.84
   1 -11   0   -4.40    5.66
  -1 -11   0    4.97    4.37
  -1 -11   0    0.57    2.01
  -1 -11   0    1.32    2.38
   1 -11   0    1.96    2.30
  -1 -11   1    4.80    2.15
  -1 -11   1    2.64    3.40
   1 -11   1    6.28    3.79
  -1 -11  -1    6.25    5.08
  -1 -11   1    8.70    4.37
   1 -11  -1    5.97    5.26
   1 -11   1    7.24    5.58
   1 -11   1    6.39    2.25
  -1 -11   1    3.47    2.24
  -1 -11  -1    2.09    2.67
   1 -11  -1    4.91    2.51
  -1 -11   2  148.45   13.83
   1 -11   2  133.59   13.92
  -1 -11  -2  149.21    8.25
   1 -11  -2  128.11   14.53
   1 -11  -2  140.38    8.00
  -1 -11  -2  145.81   13.76
   1 -11   2  140.19    7.15
  -1 -11   2  147.27    7.45
  -1 -11   2  145.56    7.20
   1 -11   2  146.06    6.71
  -1 -11   2  124.75   12.97
   1 -11   2  162.04   14.41
   1 -11   3   91.77   11.76
  -1 -11  -3   82.31   10.39
   1 -11   3   80.35    5.07
   1 -11  -3   88.10    6.53
  -1 -11   3   89.11   10.74
  -1 -11   3   87.11    5.45
  -1 -11  -3   89.46    6.43
  -1 -11   3   90.44    5.55
   1 -11   3   91.70    5.13
   1 -11   3   84.57   10.96
  -1 -11   3   96.04   11.39
   1 -11   4   27.40    6.97
  -1 -11   4   36.31    7.48
  -1 -11  -4   36.33    7.67
  -1 -11   4   24.80    3.15
  -1 -11  -4   32.67    4.54
   1 -11   4   28.77    3.12
   1 -11   4   28.27    3.12
  -1 -11   4   33.75    3.54
  -1 -11   4   30.78    3.45
   1 -11   5    7.29    4.39
   1 -11   5    3.22    1.86
  -1 -11   5    6.47    2.05
  -1 -11   5    1.34    3.86
  -1 -11  -5    9.27    3.43
  -1 -11   5    3.51    2.10
   1 -11   5    1.84    1.77
   1 -11   6   50.26    8.87
  -1 -11   6   48.26    4.01
   1 -11   6   39.82    3.66
  -1 -11   6   56.50    9.72
   1 -11   6   47.68    9.02
  -1 -11   7    7.47    2.18
   1 -11   7    3.44    4.42
  -1 -11   7    5.19    4.72
  -1 -11   8   58.51   10.77
   1 -11   8   58.62    4.67
   1 -11   9   12.10    2.75
  -1 -11   9   14.18    6.03
   1  11  10   75.84   10.18
  -1  11  10   67.17    9.02
  -1 -11  10   73.52   11.84
   1  11  10   61.76    9.50
  -1  11  10   77.65    9.79
  -1 -11  11    1.58    4.97
   1 -11  11    6.48    5.10
  -1 -11 -11    4.71    2.83
   1 -11  11    5.84    2.37
  -1 -11 -12   31.73    3.81
   1 -11  12   33.26    3.19
   1 -11  12   47.33    8.38
  -1 -11  12   40.21    7.70
   1 -11 -13   14.49    2.78
  -1 -11 -13    8.61    2.36
   1 -11  13   15.51    5.94
  -1 -11  13   20.43    5.46
   1  11 -14    2.52    1.68
  -1  11 -14    0.21    1.46
   1 -11 -14    2.42    1.70
  -1  11 -15    1.79    1.15
   1  11 -15    2.69    1.07
   1 -12   0   -2.10    2.50
  -1 -12   0    2.14    2.44
  -1 -12   0    0.92    1.99
  -1 -12   0    5.30    4.97
   1 -12   0   -1.57    5.14
  -1 -12  -1  324.34   21.22
  -1 -12   1  309.71   20.80
   1 -12   1  318.83   22.55
  -1 -12  -1  334.96   12.49
  -1 -12   1  335.45   12.34
   1 -12  -1  304.07   22.86
  -1 -12  -1  323.05   13.15
  -1 -12   1  338.00   12.82
   1 -12  -1  330.74   13.15
   1 -12   1  320.51   12.46
   1 -12   2    0.92    2.33
  -1 -12  -2    3.56    3.01
   1 -12  -2    0.40    3.10
  -1 -12   2    0.98    2.09
  -1 -12   2    2.67    3.84
   1 -12  -2   -3.26    7.41
  -1 -12  -2    5.33    4.84
   1 -12   2    1.53    4.62
  -1 -12   2    0.30    2.26
  -1 -12   3  123.77    6.68
   1 -12   3  113.86   13.46
  -1 -12   3  118.63   12.70
  -1 -12   3   95.63   12.39
   1 -12   3  102.69   12.72
   1 -12   3  130.55    6.66
  -1 -12  -3  135.84    8.07
  -1 -12   3  120.55    6.75
  -1 -12  -3   99.98   11.90
   1 -12  -3  130.57   14.84
   1 -12  -3  120.67    7.77
   1 -12   4   14.83    2.85
  -1 -12   4    7.34    2.50
   1 -12   4   20.16    7.05
  -1 -12   4   19.20    6.34
   1 -12  -4   16.77    7.31
   1 -12   4   18.24    6.18
  -1 -12   4   10.85    2.78
   1 -12   4   12.70    2.70
  -1 -12   4   10.94    5.56
   1 -12  -4   14.05    4.42
  -1 -12  -4   12.25    4.54
  -1 -12   5   12.82    2.68
   1 -12   5   13.04    2.42
  -1 -12   5   11.57    5.21
   1 -12   5    6.45    4.40
   1 -12   5    6.04    4.35
  -1 -12   5    4.19    4.75
  -1 -12   5    8.80    2.30
   1 -12   5   10.02    2.33
   1 -12  -5    9.02    3.69
  -1 -12  -5    8.20    3.57
  -1 -12   6    9.35    2.47
   1 -12   6    7.74    2.16
   1 -12   6   15.01    6.06
  -1 -12   6    6.79    4.88
   1 -12   6    6.05    4.13
  -1 -12  -6    7.03    3.77
   1 -12   7   30.79    7.98
  -1 -12   7   44.88    9.06
  -1 -12   7   38.02    3.78
  -1 -12  -7   44.85    5.39
  -1 -12  -8   18.52    3.99
   1 -12   8   12.05    6.65
  -1 -12   8   25.80    8.57
  -1 -12   9  148.84   15.83
   1 -12   9  155.00   16.23
  -1 -12 -10    5.13    2.66
  -1 -12  10   -1.56    4.69
   1 -12  10   -1.58    4.32
   1 -12 -11   85.25    6.09
  -1 -12 -11   90.33    5.93
   1 -12  11   66.78   10.19
  -1 -12  11   75.01   10.52
  -1 -12 -12    3.18    2.07
   1 -12 -12    4.24    2.46
  -1 -12  12    3.51    3.98
   1 -12  12    2.41    3.79
  -1 -12 -13   35.07    2.97
   1 -12 -13   35.01    3.24
  -1  12 -14    1.35    1.24
   1  12 -14    1.22    1.28
   1 -12 -14    1.05    1.16
   1 -13   0    1.07    2.30
  -1 -13   0   -0.74    2.06
  -1 -13   0   -0.63    2.14
  -1 -13   0    2.69    2.99
   1 -13   1    5.04    2.22
  -1 -13  -1    3.48    2.58
   1 -13  -1    3.44    2.40
  -1 -13   1    4.57    2.35
  -1 -13  -1    3.84    1.91
  -1 -13   1    1.24    1.76
   1 -13   1    3.17    4.56
   1 -13  -1    1.63    4.68
  -1 -13   1    8.13    4.27
  -1 -13  -1    2.67    4.02
  -1 -13   2   23.81    3.36
   1 -13   2   21.60    3.19
  -1 -13  -2   23.04    3.99
   1 -13  -2   21.14    3.87
   1 -13   2   32.79    7.91
   1 -13  -2   23.06    7.35
  -1 -13   2   23.12    6.32
  -1 -13  -2   25.79    3.35
  -1 -13   2   13.55    2.84
  -1 -13   3  103.14    6.17
   1 -13   3  105.21    6.04
  -1 -13   3  112.50    6.43
  -1 -13   3  108.08   12.06
   1 -13   3  109.71   13.08
  -1 -13   3  100.33   12.86
   1 -13   3  115.65    6.35
  -1 -13  -3  100.48    7.15
   1 -13   3  102.11   12.67
  -1 -13   3   98.68    6.23
   1 -13  -3  121.54    7.68
   1 -13  -3  119.21   14.33
   1 -13   4    0.28    1.61
  -1 -13   4    1.87    1.92
   1 -13   4    4.70    4.27
  -1 -13   4    1.62    3.61
  -1 -13   4    0.31    1.80
   1 -13  -4    1.65    4.51
   1 -13   4    1.63    1.62
  -1 -13   4    6.90    4.16
   1 -13   4    4.56    4.58
  -1 -13  -4    0.88    2.58
   1 -13  -4    4.51    2.92
   1 -13   5    1.60    1.91
  -1 -13   5    2.12    1.91
  -1 -13   5   11.57    6.00
   1 -13   5    6.41    4.60
   1 -13  -5    8.09    5.50
   1 -13   5    7.52    4.92
  -1 -13   5    4.66    1.98
  -1 -13  -5    5.81    2.99
   1 -13  -5    8.38    3.08
   1 -13   6   22.73    6.44
  -1 -13   6   19.97    6.43
  -1 -13   6   17.57    2.81
   1 -13  -6   22.69    4.36
  -1 -13  -6   18.90    4.09
   1 -13  -7   60.66    6.13
  -1 -13  -7   71.85    6.10
  -1 -13   7   61.04   10.28
   1 -13   7   68.00   10.52
  -1 -13   8   17.60    6.01
   1 -13   8   18.96    5.93
  -1 -13  -9   35.07    4.21
   1 -13  -9   29.10    4.15
   1 -13   9   34.43    7.73
  -1 -13   9   42.12    8.35
  -1 -13 -10   58.15    4.84
   1 -13 -10   47.83    4.64
  -1 -13  10   41.98    7.68
   1 -13  10   55.63    8.80
   1 -13 -11   63.76    4.86
  -1 -13 -11   63.30    4.66
   1 -13  11   63.17    8.89
  -1 -13  11   62.53    8.74
  -1 -13 -12    9.97    1.93
   1 -13 -12   15.92    2.46
   1 -13 -13   22.77    2.21
  -1  13 -13   21.37    2.09
  -1 -14   0   -1.81    2.76
   1 -14   0   -1.74    2.55
  -1 -14   0    1.80    1.83
   1 -14   0    3.09    5.06
  -1 -14   0   -3.85    3.87
  -1 -14  -1   66.64    4.97
  -1 -14   1   70.42    5.11
  -1 -14  -1   79.02    5.90
   1 -14   1   90.24   11.82
   1 -14  -1   74.91    5.65
   1 -14   1   64.21    4.99
  -1 -14   1   70.79    5.34
   1 -14  -1   57.55    9.83
  -1 -14   1   79.14   10.21
   1 -14  -2    3.91    2.97
   1 -14   2    1.21    1.96
  -1 -14   2    1.64    1.99
  -1 -14  -2    3.15    3.01
   1 -14   2    3.44    2.05
  -1 -14   2    2.06    1.87
  -1 -14  -2    6.75    2.84
  -1 -14   2    2.62    3.56
   1 -14   2   -1.51    5.14
   1 -14  -2    3.11    5.47
  -1 -14   3  190.58   16.22
   1 -14   3  188.38   16.93
   1 -14   3  204.19    8.77
  -1 -14   3  202.93    9.07
  -1 -14  -3  223.21   10.47
   1 -14  -3  204.26   10.20
   1 -14  -3  216.17   18.06
   1 -14   3  211.83    8.89
  -1 -14   3  215.47    9.24
  -1 -14  -3  190.40    8.95
  -1 -14   4   11.04    2.62
  -1 -14  -4   14.90    3.33
   1 -14  -4   12.66    3.17
   1 -14   4   11.98    5.10
   1 -14   4   11.59    5.10
  -1 -14   4   10.77    2.40
  -1 -14   5  351.26   23.68
   1 -14   5  339.04   23.03
   1 -14   5  344.61   22.59
   1 -14   6    5.94    4.49
  -1 -14   6   19.69    2.78
  -1 -14   7   74.13   10.58
   1 -14   7   56.36    9.54
   1 -14  -7   81.96    6.22
  -1 -14  -7   74.97    5.82
  -1 -14   8   33.49    7.31
   1 -14   8   27.34    6.72
   1 -14  -8   27.39    3.95
  -1 -14  -8   24.43    3.58
  -1 -14   9  136.71   12.95
  -1 -14  -9  116.38    6.63
   1 -14  -9  126.96    7.02
  -1 -14  10   -1.09    3.44
   1 -14  10   -2.17    3.41
  -1 -14 -10    0.26    1.69
   1 -14 -10    0.56    1.94
   1 -14 -11   76.65    4.59
  -1 -14 -11   78.34    4.37
  -1 -14 -12   10.94    1.45
   1 -14 -12    6.39    1.44
   1 -15   0    1.38    3.55
   1 -15   1    5.51    3.76
   1 -15  -1   12.37    3.75
   1 -15   2   54.54    4.09
   1 -15   2   52.65    4.06
   1 -15  -2   59.26    8.22
   1 -15   2   58.33    9.15
  -1 -15   3    6.73    2.11
   1 -15   3    9.84    1.99
   1 -15   3    5.31    4.51
  -1 -15   3    5.83    1.90
   1 -15   3    8.56    1.88
  -1 -15   4    1.58    1.49
  -1 -15   4   -0.77    1.82
   1 -15   4   -3.87    5.11
  -1 -15  -4    1.81    2.35
   1 -15  -4    2.56    2.48
  -1 -15  -5    0.36    2.10
   1 -15  -5    5.80    2.49
  -1 -15   5    3.16    1.70
  -1 -15  -6   24.76    3.36
   1 -15  -6   26.19    3.57
  -1 -15  -7    2.19    2.07
   1 -15  -7    5.20    2.21
   1 -15   8    1.09    3.30
  -1 -15  -8    0.83    1.79
   1 -15  -8   -0.87    2.02
   1 -15  -9   68.30    4.53
  -1 -15  -9   71.06    4.47
   1 -15 -10    3.09    1.61
  -1 -15 -10    0.53    1.40
   1 -15 -11    1.20    1.14
  -1 -15 -11    1.83    0.97
  -1 -16   0    1.39    1.81
   1 -16   0    2.32    1.80
  -1 -16   0    2.13    1.86
   1 -16   0    0.46    1.60
   1 -16   1  619.76   19.02
  -1 -16   1  695.85   19.75
  -1 -16  -1  656.37   19.90
   1 -16  -1  641.23   19.63
   1 -16   1  594.14   18.56
  -1 -16   1  650.42   19.42
   1 -16  -2    1.43    1.89
  -1 -16  -2    4.16    2.19
   1 -16   2    1.51    1.42
  -1 -16   2    1.24    1.74
  -1 -16   2    3.18    1.92
  -1 -16   3  321.27   11.23
  -1 -16  -3  332.06   12.22
   1 -16  -3  322.44   11.99
  -1 -16   3  319.96   11.24
  -1 -16  -4   -1.18    2.04
   1 -16  -4    0.87    1.85
  -1 -16   4    0.21    1.43
   1 -16  -5  384.20   13.42
  -1 -16  -5  381.36   13.38
   1 -16  -6   20.51    2.74
  -1 -16  -6   15.13    2.47
   1 -16  -7  366.88   12.58
  -1 -16  -7  384.81   12.68
   1 -16  -8    1.40    1.40
  -1 -16  -8   -0.19    1.36
   1 -16  -9  147.31    5.77
  -1 -16  -9  140.15    5.64
   1 -17   0    0.37    1.29
  -1 -17   0   -0.64    1.49
  -1 -17   0    1.19    1.44
   1 -17  -1    2.78    1.50
  -1 -17  -1   -0.66    1.57
   1 -17   1    1.68    1.27
  -1 -17   1    2.60    1.64
   1 -17  -1    1.12    1.30
  -1 -17  -1    2.24    1.47
  -1 -17   1    0.76    1.42
   1 -17  -2   36.27    3.10
  -1 -17   2   36.45    2.87
   1 -17  -2   31.99    2.64
   1 -17  -3   14.39    2.16
  -1 -17  -3   15.74    2.32
  -1 -17   3   11.98    1.80
  -1 -17  -4    9.17    1.96
   1 -17  -4    3.47    1.57
  -1 -17  -5   55.41    3.65
   1 -17  -5   49.28    3.50
   1 -17  -6   40.35    2.94
  -1 -17  -6   38.51    2.86
  -1 -17  -7    6.80    1.40
   1 -17  -7    6.50    1.41
  -1 -18   0    0.13    1.07
  -1 -18   0    1.23    1.02
   1 -18  -1   14.73    1.58
  -1 -18  -1   19.27    1.98
  -1 -18  -1   18.40    1.76
  -1 -18   1   16.48    1.59
  -1 -18  -2   -0.14    1.23
   1 -18  -2   -0.12    1.11
  -1 -18  -2   -1.52    1.21
   1 -18  -3   71.72    3.37
  -1 -18  -3   76.11    3.70
  -1 -18  -3   67.69    3.30
   1 -18  -4    2.99    1.06
  -1 -18  -4    0.89    0.97
  -1 -18  -4    1.77    0.97
   1 -18  -5   96.89    3.90
  -1 -18  -5  109.99    4.20
   2   0   0 9194.15  219.36
  -2   0   0 9326.49  220.96
   2   0   0 9278.93  219.38
  -2   0   1    1.87    1.18
   2   0   1    0.30    1.05
   2   0   1   -0.60    1.02
  -2   0   2   90.59    5.43
   2   0   2   93.13    4.94
  -2   0   2   90.65    3.05
   2   0   2   95.97    4.03
   2   0   2   88.51    4.81
  -2   0   2   86.96    3.03
  -2   0   3   16.55    1.85
  -2   0   3   21.90    3.56
  -2   0   3   19.78    1.91
   2   0   3   17.20    2.93
   2   0   3   17.16    2.86
  -2   0   4   21.75    2.58
  -2   0   4   25.70    4.30
  -2   0   4   19.09    2.57
   2   0   4   20.02    3.32
   2   0   4   18.82    3.31
  -2   0   5    0.63    1.90
  -2   0   5    0.58    1.32
   2   0   5    1.42    2.28
  -2   0   5   -0.29    1.37
   2   0   5    0.47    2.02
   2   0   6 1309.42   40.06
  -2   0   6 1296.80   37.06
  -2   0   6 1279.46   42.62
   2   0   6 1346.83   40.33
  -2   0   6 1296.66   37.06
  -2   0   7   19.57    6.46
   2   0   7   11.64    4.63
  -2   0   7   16.22    4.06
   2   0   7   10.25    3.99
  -2   0   7   17.55    4.17
  -2   0  -8 1389.39   36.63
  -2   0   8 1359.41   41.95
  -2   0   8 1385.79   49.54
   2   0   8 1447.66   45.82
  -2   0   8 1401.25   36.39
   2   0   8 1332.83   36.21
  -2   0   8 1312.46   41.70
   2   0   8 1316.89   44.95
  -2   0   9   11.02    5.26
   2   0   9   24.42    4.31
  -2   0  -9   21.72    4.17
  -2   0   9    8.99    5.13
   2   0 -10  835.77   24.50
  -2   0 -10  826.59   25.23
   2   0  10  862.35   34.95
  -2   0  10  899.99   39.69
  -2   0  10  854.53   25.05
   2   0  10  863.45   24.87
   2   0  10  871.51   35.20
  -2   0 -11    1.39    2.36
   2   0 -11   -0.59    1.96
   2   0  11   -1.22    3.84
  -2   0  11    1.63    3.91
   2   0  11   -1.23    3.34
  -2   0  11   -0.66    2.36
   2   0  11    0.32    2.43
   2   0  12  803.74   36.68
  -2   0  12  779.58   40.38
  -2   0 -12  824.78   25.60
   2   0 -12  767.85   24.54
  -2   0  12  847.13   25.42
   2   0  12  824.50   25.02
   2   0  12  874.51   37.89
  -2   0 -13   -0.80    2.89
   2   0 -13   -1.02    2.93
   2   0  13    1.42    4.82
   2   0  13   -1.41    6.01
  -2   0  13   -3.69    5.02
   2   0  13    1.99    5.11
  -2   0  13    0.39    2.80
   2   0  13   -2.19    2.92
  -2   0 -14  692.66   22.73
   2   0 -14  652.51   21.51
   2   0  14  648.36   32.82
   2   0  14  652.91   37.35
  -2   0  14  659.81   36.49
  -2   0  14  748.71   22.93
   2   0  14  710.86   22.36
   2   0  14  706.49   33.81
   2   0  15    1.32    2.95
   2   0  15   -1.31    3.96
  -2   0  15    8.49    3.45
   2   0  15   14.55    4.67
  -2   0 -16  145.95    7.66
  -2   0  16  144.23    7.58
   2   0  16  139.71    7.22
  -2   0 -17    2.28    1.80
  -2   0  17   -1.27    1.98
   2   0  17   -0.89    1.87
  -2   0 -18   92.38    4.38
   2   0  18   86.76    4.07
   2  -1   0 1789.44   44.71
  -2  -1   0 1808.76   45.88
  -2   1   0 1813.75   44.98
   2  -1   0 1800.51   44.71
   2  -1   1   40.65    2.94
  -2   1   1   34.00    2.99
  -2  -1   1   44.55    3.43
   2  -1   1   41.26    3.04
   2  -1   2    0.25    1.50
  -2  -1   2   -0.33    1.61
  -2   1   2    0.26    1.35
  -2  -1   2    0.76    0.78
   2  -1   2    0.25    1.26
   2  -1   2   -0.23    1.36
  -2  -1   2    0.65    0.80
  -2  -1   2   -2.02    1.70
  -2   1   2    1.00    1.67
  -2   1   3   96.88    6.08
  -2  -1   3   90.86    4.35
   2  -1   3   99.96    5.93
  -2  -1   3   83.89    6.20
   2  -1   3   96.34    5.49
  -2  -1   3   95.19    6.05
   2  -1   3   94.02    5.85
  -2  -1   3   90.20    4.31
  -2   1   4    0.46    2.05
  -2  -1   4    0.55    2.22
   2  -1   4    1.33    1.87
   2  -1   4    1.23    2.04
   2   1   4    1.16    1.98
   2   1   4    0.39    1.89
  -2  -1   4    2.12    1.50
   2  -1   4   -2.04    1.99
  -2  -1   4    0.24    1.29
  -2   1   5  126.24    6.73
  -2  -1   5  140.06    7.16
  -2  -1   5  134.55    9.80
  -2   1   5  146.69    9.35
   2   1   5  143.25    8.55
   2  -1   5  148.97    8.89
  -2   1   5  134.21    6.84
  -2  -1   5  148.72    7.35
   2  -1   5  145.21    8.89
   2   1   5  134.68    8.27
  -2  -1   6   28.83    3.68
   2   1   6   26.22    4.23
  -2   1   6   30.70    3.58
   2  -1   6   37.34    4.88
  -2   1   6   30.77    3.52
  -2  -1   6   38.26    4.01
   2   1   6   17.12    3.66
   2  -1   6   40.54    5.20
  -2  -1   6   32.86    5.48
  -2   1   6   27.06    4.89
   2   1   7  229.27   13.00
  -2   1   7  232.14   11.18
   2  -1   7  239.67   13.45
  -2  -1   7  217.41   11.24
   2  -1   7  234.93   13.43
  -2   1   7  206.17   13.98
  -2  -1   7  213.05   14.62
  -2  -1   7  212.19   11.03
   2   1   7  247.73   13.28
  -2   1   7  206.63   10.73
  -2  -1   8   10.41    4.08
  -2   1   8   26.28    5.41
  -2  -1  -8   11.94    2.40
   2   1   8   25.44    4.86
  -2   1   8   15.92    3.48
  -2  -1   8   16.40    3.51
   2  -1   8   21.05    4.47
  -2  -1   8   19.43    3.72
  -2   1   8   16.15    2.47
   2  -1   8   13.44    2.58
  -2  -1   8   12.00    2.36
  -2   1   8   18.85    3.69
   2   1   8   14.32    4.17
   2  -1   8    6.77    3.70
  -2  -1  -9    1.38    1.87
   2  -1  -9    2.03    1.73
  -2   1   9    2.03    2.54
  -2  -1   9    1.44    2.26
  -2  -1   9   -0.72    2.77
   2   1   9    0.24    1.97
  -2   1   9   -0.25    2.11
   2  -1   9    0.79    2.00
  -2  -1   9    1.55    2.10
  -2   1   9    2.04    2.62
  -2  -1  10    7.62    4.38
  -2   1  10    5.59    4.01
  -2   1 -10    2.18    2.04
   2  -1 -10    2.87    1.91
  -2  -1 -10    4.08    2.28
   2  -1  10   -1.12    3.22
   2   1  10    6.39    3.99
   2   1  10    3.21    3.50
   2  -1  10    3.37    3.69
   2   1  10    9.27    2.60
  -2   1  10    3.18    2.34
  -2  -1  10    4.13    2.31
   2  -1  10    4.74    2.61
  -2   1  11  101.07   12.05
   2   1  11   85.24   10.29
  -2  -1  11   84.91   11.90
   2   1 -11   84.18    5.40
  -2   1 -11   69.43    5.47
  -2  -1 -11   85.40    5.85
   2  -1 -11   68.62    4.99
   2  -1  11   82.00   10.30
   2  -1  11   86.92   10.66
   2  -1  11   83.78    5.81
  -2  -1  11   87.64    5.98
  -2   1  11   80.98    5.66
   2   1  11   82.30    5.54
   2   1  11   85.54   10.33
  -2   1  12    1.68    4.04
  -2  -1  12    1.84    4.09
  -2  -1 -12    1.91    2.67
   2  -1 -12    5.13    2.52
  -2   1 -12    3.81    2.77
   2   1 -12    0.33    2.29
   2   1  12   -1.32    4.63
   2  -1  12   -1.38    4.69
   2  -1  12   -6.86    4.83
   2   1  12    3.03    2.37
   2  -1  12    1.07    2.69
  -2  -1  12    1.46    2.55
  -2   1  12    2.16    2.71
   2   1  12    9.25    5.09
  -2   1  13    5.26    5.04
  -2  -1  13   -1.91    5.76
   2  -1  13    2.04    4.91
   2   1  13    1.92    4.60
  -2   1 -13    2.01    2.63
   2   1 -13    1.73    2.54
   2  -1 -13    3.68    2.21
  -2  -1 -13    4.01    2.68
   2   1  13    1.39    3.79
   2  -1  13    2.90    4.17
   2  -1  13    1.45    3.47
  -2  -1  13   -0.39    2.85
   2  -1  13   -1.87    2.98
   2   1  13    4.24    2.65
  -2   1  13    3.05    2.92
   2   1  13    9.73    5.21
  -2   1 -14   -1.20    2.33
   2   1 -14   -0.34    2.12
   2   1  14    2.77    3.77
   2  -1  14   -4.31    4.33
   2   1  14    5.65    2.65
  -2  -1  14    1.57    2.50
  -2   1  14    1.93    2.45
   2  -1  14    2.61    2.30
  -2  -1  14   -1.90    5.18
  -2   1  14    6.92    3.14
   2  -1  14    4.07    4.53
   2   1  14    1.89    4.54
   2   1  14    1.39    2.83
   2  -1  14    2.89    3.72
   2  -1  15  128.13   12.61
  -2  -1  15   97.26   12.94
   2   1  15  118.51   13.70
  -2   1  15  111.45   12.41
   2   1  15  120.82   12.12
   2  -1  15  103.44   14.05
   2  -1  15  124.98   12.56
   2   1  15  123.91   12.21
   2  -1  16    4.79    2.23
   2   1  16    5.26    2.21
  -2  -1 -16    1.96    2.04
  -2   1  16    1.89    2.34
  -2  -1  16    6.52    2.58
  -2   1 -17   78.43    4.94
  -2  -1 -17   74.39    4.73
   2  -1  17   88.75    4.93
   2   1  17   75.54    4.50
  -2  -1  17   73.05    4.92
  -2   1  17   76.09    4.90
  -2   1 -18    3.25    1.38
  -2  -1 -18    4.29    1.41
   2  -1  18    4.99    1.55
   2  -2   0 3264.94   81.55
  -2  -2   0 3361.93   80.02
  -2   2   0 3263.36   79.89
  -2  -2   0 3358.59   81.89
   2  -2   0 3255.18   81.54
   2  -2   1   70.59    4.39
  -2  -2   1   72.20    4.81
  -2  -2   1   74.95    3.97
  -2  -2  -1   67.94    2.87
   2  -2  -1   70.21    4.00
  -2  -2   1   73.53    4.27
  -2   2   1   67.05    3.73
   2  -2  -1   68.22    3.98
   2  -2   1   67.95    4.31
  -2  -2   2 3470.38   88.95
   2  -2   2 3481.16   87.67
  -2  -2   2 3490.64   85.90
   2  -2   2 3518.57   88.25
  -2  -2   2 3501.94   87.06
  -2  -2   2 3505.23   85.89
   2  -2   2 3497.22   87.80
   2  -2   3   93.02    6.21
  -2  -2   3  103.86    5.27
  -2  -2   3   86.81    6.70
  -2   2   3   98.53    5.74
  -2  -2   3   95.53    6.05
   2  -2   3   94.72    6.26
  -2  -2   3   94.54    5.11
   2  -2   3   90.60    6.01
   2  -2   4 2238.97   60.59
   2  -2   4 2310.64   61.51
  -2  -2   4 2272.07   58.79
   2  -2   4 2307.83   61.44
  -2  -2   4 2315.50   58.90
  -2   2   4 2240.27   60.65
  -2  -2   4 2226.00   63.49
  -2  -2   5   21.71    4.80
  -2   2   5   17.36    3.77
   2  -2   5    9.99    3.08
   2  -2   5   23.62    4.22
   2  -2   5   17.48    3.73
  -2  -2   5   14.87    2.98
  -2  -2   5   10.37    2.65
  -2  -2   6  838.50   32.22
  -2   2   6  830.08   29.84
  -2   2   6  802.16   26.01
   2  -2   6  821.54   29.32
  -2  -2   6  831.61   26.78
   2   2   6  844.08   28.64
  -2   2   6  820.03   26.11
   2  -2   6  853.85   29.72
   2   2   6  870.28   28.90
  -2  -2   6  815.92   26.78
   2  -2   7  400.09   19.31
  -2   2   7  411.55   20.05
   2   2   7  408.16   18.63
  -2   2   7  406.62   16.51
  -2  -2   7  417.36   17.41
  -2  -2   7  405.04   21.76
   2   2   7  449.93   19.30
  -2   2   7  406.17   16.49
  -2  -2   7  436.18   17.66
   2  -2   7  475.65   20.53
   2  -2   8  559.41   24.49
   2   2   8  556.42   23.51
  -2   2   8  523.37   20.61
  -2  -2   8  579.05   22.05
  -2   2   8  579.32   25.70
  -2  -2  -8  515.48   16.50
  -2   2   8  542.83   16.26
  -2  -2   8  503.21   16.17
   2  -2   8  526.23   23.96
  -2   2   8  543.82   20.91
   2   2   8  496.64   22.57
  -2  -2   8  562.85   21.86
  -2  -2   9    5.62    4.23
  -2  -2  -9    2.56    2.47
   2  -2  -9    1.15    2.16
  -2   2   9    0.69    3.11
   2   2   9   -4.66    4.40
   2  -2   9    3.11    3.65
  -2  -2   9    0.77    3.06
  -2  -2   9    3.84    3.35
   2  -2   9    3.11    3.88
   2   2   9    8.39    4.32
  -2   2   9    5.49    2.99
   2  -2   9    0.56    2.74
  -2  -2   9    2.11    2.17
   2   2   9    1.84    2.24
  -2   2   9    0.77    2.43
  -2   2  10  578.64   29.86
   2  -2  10  582.31   28.51
   2   2  10  598.97   27.57
  -2  -2  10  623.35   33.19
   2  -2 -10  571.66   18.27
  -2  -2 -10  571.30   19.17
   2   2  10  628.74   18.68
   2  -2  10  616.52   19.23
  -2   2  10  597.18   18.98
  -2  -2  10  573.29   18.91
   2   2  10  626.56   28.00
   2  -2  10  596.70   28.68
  -2   2  11   -1.47    5.97
  -2  -2 -11   -1.07    3.06
  -2   2 -11    0.35    2.71
   2  -2 -11   -0.29    2.39
   2   2  11   -1.20    4.34
   2  -2  11   -2.64    5.35
   2  -2  11   -1.31    3.57
   2   2  11   -1.20    4.36
  -2   2  11   -2.62    2.93
  -2  -2  11   -1.02    2.72
   2   2  11   -1.19    2.71
   2  -2  11   -0.34    2.72
   2   2  12  383.99   23.19
   2  -2  12  383.42   24.14
  -2  -2  12  374.20   26.53
  -2   2  12  364.53   24.59
  -2   2 -12  418.74   15.27
   2   2 -12  376.89   14.20
  -2  -2  12  405.91   14.95
   2   2  12  407.40   14.33
  -2   2  12  387.30   14.63
   2  -2  12  386.98   14.69
   2   2  12  358.92   22.57
   2  -2  12  347.40   22.94
  -2  -2  13   -1.17    2.91
   2   2  13   -1.37    3.04
   2  -2  13    1.53    2.80
  -2  -2  13   -1.97    5.36
  -2   2  13    1.64    4.70
   2  -2  13    2.08    5.01
   2   2  13   -5.45    5.48
  -2   2 -13   -0.80    2.85
   2   2  13   -1.37    4.66
   2  -2  13    1.49    3.84
   2  -2  13    4.45    4.26
  -2   2  13   -1.89    2.61
   2   2  13    4.13    4.14
   2   2 -14   69.38    5.38
  -2   2 -14   74.38    5.97
  -2  -2 -14   87.17    6.39
   2  -2  14   96.75   11.69
   2   2  14   64.26    9.65
   2   2  14   88.58   10.89
   2  -2  14   70.12   10.37
  -2   2  14   88.53    6.29
   2   2  14   78.32    5.73
  -2  -2  14   87.07    6.37
   2  -2  14   80.01    5.96
  -2  -2  14   81.62   13.35
  -2   2  14   87.98   10.94
   2  -2  14   97.23   13.81
   2   2  14   83.14   11.41
  -2  -2  15   54.10    9.89
   2  -2  15   43.89    9.07
   2   2  15   53.57    8.42
   2   2 -15   50.37    4.23
   2   2  15   43.11    6.81
   2  -2  15   46.75    7.26
   2   2  15   46.58    7.58
   2   2  15   38.35    3.98
   2  -2  15   68.15    8.74
  -2  -2 -16   62.95    4.82
   2  -2  16   51.83    4.39
   2   2  16   53.72    4.08
  -2   2  16   50.76    4.51
  -2  -2  16   48.46    4.56
  -2   2 -17    1.51    1.71
  -2  -2 -17    2.83    1.73
   2  -2  17   -0.23    1.80
  -2  -2  17    1.02    1.81
  -2   2 -18   32.65    2.66
  -2  -2  18   38.36    2.91
   2  -2  18   36.23    2.73
   2  -3   0  135.23    7.11
  -2  -3   0  126.32    6.38
   2  -3   0  134.45    7.04
  -2  -3   0  140.21    6.21
   2  -3   1  917.34   26.94
  -2  -3   1  930.74   25.71
  -2   3  -1  907.88   22.59
  -2  -3   1  878.77   25.40
   2  -3   1  896.07   26.84
  -2  -3   2    6.52    2.11
   2  -3   2    1.15    2.10
  -2  -3   2   10.66    2.35
   2  -3   2    4.34    2.71
  -2  -3   2    6.68    2.52
  -2  -3   2    7.58    2.09
  -2  -3   2    8.63    2.28
   2  -3   2    2.31    1.98
  -2  -3   3  572.48   21.26
  -2   3   3  580.32   17.95
  -2  -3   3  575.12   18.87
   2  -3   3  592.26   20.54
   2  -3   3  584.67   20.66
  -2  -3   3  596.21   19.23
  -2  -3   3  592.27   19.00
   2  -3   3  593.99   20.51
   2  -3   4 2116.39   58.02
  -2  -3   4 2070.43   56.07
   2  -3   4 2151.54   58.48
  -2  -3   4 2048.96   55.95
  -2   3   4 2116.76   55.90
   2  -3   4 2142.09   58.49
  -2  -3   4 2073.66   60.23
   2  -3   5   54.04    5.92
   2  -3   5   45.38    5.83
  -2  -3   5   50.72    5.08
   2  -3   5   56.30    6.28
  -2  -3   5   54.44    5.25
  -2   3   5   45.58    4.99
  -2  -3   5   45.01    6.26
   2  -3   6   34.13    4.92
  -2  -3   6   34.30    5.75
  -2   3   6   15.56    3.72
   2  -3   6   33.15    5.11
  -2  -3   6   30.63    4.29
   2  -3   6   29.47    5.06
  -2  -3   6   30.16    4.24
   2  -3   7   10.09    3.51
   2   3   7   11.58    3.73
  -2  -3   7   11.21    3.16
   2  -3   7   12.58    3.89
  -2  -3   7   11.22    3.36
  -2  -3   7    6.57    4.23
  -2   3   7   11.58    3.30
   2   3   7    7.97    3.17
  -2   3   8   43.51    7.04
  -2  -3  -8   55.52    4.49
  -2   3   8   41.69    5.32
  -2  -3   8   52.34    6.58
  -2  -3   8   54.02    4.16
  -2   3   8   51.56    4.12
  -2  -3   8   64.72    7.06
  -2   3   8   46.62    5.63
  -2  -3   9   30.89    7.58
  -2  -3  -9   27.20    3.54
   2  -3   9   16.67    5.08
  -2  -3   9   25.96    5.46
   2   3   9   16.29    4.88
  -2   3   9   28.02    5.04
   2  -3   9   14.50    5.48
  -2  -3   9   17.56    4.84
   2   3   9   24.34    2.96
  -2  -3   9   27.83    3.45
   2  -3   9   24.56    3.60
  -2   3   9   27.52    3.37
   2   3   9   23.99    5.61
  -2   3   9   20.14    4.75
  -2  -3  10    8.29    6.39
  -2   3  10    1.24    3.89
   2   3  10   11.90    5.29
   2  -3  10    6.28    4.57
  -2   3  10    7.35    3.72
   2  -3  10    7.51    3.94
   2  -3  10    8.84    3.07
  -2   3  10    9.80    2.95
  -2  -3  10   11.74    3.07
   2   3  10    6.43    2.59
   2   3  10   15.13    5.20
  -2   3  10    9.00    3.65
  -2   3  11    1.37    3.29
  -2  -3  11   -1.83    5.75
   2  -3 -11   -0.61    2.20
   2   3  11    3.60    4.36
   2  -3  11    4.16    3.78
   2  -3  11    5.52    3.76
   2   3  11   -1.20    4.50
   2   3  11   -0.58    2.21
  -2  -3  11   -0.69    3.57
  -2   3  11    1.65    2.94
   2  -3  11    4.98    3.17
   2  -3  12    2.65    2.49
  -2  -3  12    4.49    2.85
   2   3  12    3.14    2.53
  -2   3  12   11.71    3.76
   2  -3  12   12.14    6.10
   2   3  12    8.25    3.35
  -2  -3  12    9.76    5.61
  -2   3 -12    2.34    2.63
  -2  -3 -12   -1.21    2.61
   2  -3  12   -1.49    4.49
   2   3  12    1.31    3.14
   2  -3  12    2.96    4.26
  -2   3  12    0.72    2.63
   2   3  12    6.54    4.60
   2  -3  13   -0.39    2.59
   2   3  13    1.30    2.27
  -2  -3  13    6.65    3.02
  -2  -3  13    2.01    4.47
   2  -3  13    4.22    5.75
   2   3  13   13.52    4.34
  -2  -3 -13   -0.42    2.90
  -2   3 -13    1.61    2.72
   2   3 -13    3.25    2.57
   2   3  13    6.80    3.90
   2  -3  13    4.58    4.60
   2  -3  13    1.52    4.15
  -2   3  13    2.24    2.56
   2   3  13    9.54    5.10
  -2  -3  14   16.01    3.47
   2  -3  14   16.42    3.39
  -2  -3  14    9.81    5.92
   2  -3  14    8.30    5.34
  -2  -3 -14    9.75    2.83
   2   3 -14   15.03    2.93
  -2   3 -14   13.47    3.21
   2   3  14    6.70    4.40
   2  -3  14   16.25    5.70
   2  -3  14    8.87    4.85
  -2   3  14    9.55    2.88
   2   3  14   12.07    5.17
  -2  -3 -15   27.31    3.72
   2   3 -15   28.94    3.43
   2   3  15   50.35    7.18
  -2  -3  15   34.29    7.90
   2  -3  15   37.94    8.48
  -2   3  15   27.91    3.78
   2   3  15   46.39    6.88
   2   3 -16   75.61    4.76
  -2  -3 -16   76.16    5.26
  -2   3 -16   73.34    5.22
  -2  -3  16   84.17    5.55
   2  -3  16   78.62    5.33
  -2  -3 -17    3.05    1.62
   2  -3  17    1.38    2.04
  -2  -3  17    4.92    1.98
  -2   3 -18    0.30    1.15
  -2  -3  18   -1.33    1.43
   2  -3  18   -0.90    1.28
   2  -4   0  661.43   21.93
  -2  -4   0  632.42   19.97
  -2  -4   0  654.82   20.51
  -2  -4   0  656.69   21.96
   2  -4   0  672.74   22.11
  -2  -4   1    4.87    2.13
  -2  -4   1   10.96    2.74
   2  -4   1    8.85    2.67
  -2  -4  -1    6.34    2.80
  -2  -4   1    9.35    2.24
   2  -4   1   11.97    2.88
  -2  -4   2   12.41    2.79
  -2  -4   2   17.05    3.28
  -2  -4   2   15.36    3.03
   2  -4   2   12.62    3.36
   2  -4   2   11.14    3.25
  -2  -4   2   12.04    2.89
   2  -4   2   11.58    2.89
  -2  -4   2   15.26    2.58
   2  -4   3   39.78    4.98
  -2  -4   3   38.83    4.86
  -2  -4   3   35.97    4.25
   2  -4   3   43.30    5.37
  -2  -4   3   35.85    4.41
   2  -4   3   29.67    4.67
  -2  -4   3   29.52    3.92
  -2  -4   3   38.67    4.07
   2  -4   4 1064.77   34.64
   2  -4   4 1045.76   34.68
  -2  -4   4 1076.99   36.06
  -2  -4   4 1051.34   32.75
  -2  -4   4 1045.84   32.66
   2  -4   4 1127.89   35.22
   2  -4   5  205.35   12.31
   2  -4   5  226.32   12.98
  -2   4   5  196.65    9.98
  -2  -4   5  218.45   13.79
  -2  -4   5  204.37   11.28
  -2  -4   5  212.32   11.40
   2  -4   5  200.87   12.31
   2  -4   6  119.02    9.49
  -2  -4   6  115.29    8.95
   2  -4   6  117.83   10.07
  -2  -4   6  124.28   11.10
  -2   4   6  132.20    8.81
  -2  -4   6  123.76    9.11
   2  -4   6  126.46   10.53
  -2  -4  -7   12.10    2.41
  -2  -4   7   14.92    3.66
   2  -4   7   11.21    4.17
   2  -4   7   12.10    3.97
  -2  -4   7   13.57    3.74
  -2   4   7    8.97    3.02
  -2  -4   7    3.48    3.66
  -2  -4   7   11.33    2.17
  -2  -4   8  165.10   11.76
  -2   4   8  186.84   11.43
  -2   4   8  166.76   12.06
  -2  -4   8  173.34    7.61
  -2   4   8  166.99    7.35
  -2  -4   8  185.33   12.39
  -2   4   8  176.11   11.20
  -2  -4  -8  160.80    7.79
   2  -4   9  293.13   19.28
  -2  -4   9  310.56   21.57
  -2   4   9  263.58   16.76
   2   4   9  294.41   17.63
   2  -4   9  298.67   11.49
  -2  -4   9  290.43   11.02
  -2   4   9  287.98   10.92
   2   4   9  337.96   18.79
   2  -4   9  301.17   19.38
  -2  -4  -9  278.05   11.37
   2  -4  -9  277.09   10.53
  -2  -4  10  263.83   17.10
  -2  -4  10  277.38   22.16
   2  -4  10  223.58   18.05
  -2   4  10  250.92   15.28
   2   4  10  253.81   17.18
  -2  -4 -10  264.39   11.34
   2  -4 -10  227.61   10.04
   2  -4  10  253.98   10.91
  -2  -4  10  274.87   11.01
  -2   4  10  243.36   10.62
   2  -4  10  258.80   19.10
  -2  -4  10  280.60   17.40
  -2   4  10  257.87   15.48
   2   4  10  240.64   17.11
   2  -4  11   27.04    4.42
  -2  -4  11   14.72    3.83
  -2  -4  11   15.07    7.67
  -2  -4 -11   21.05    3.99
   2  -4  11   14.65    6.40
   2   4  11   19.59    5.80
  -2   4  11   27.20    5.61
   2  -4  11   24.84    7.64
  -2   4  11   14.36    3.68
   2   4  11   28.15    6.78
  -2   4  11   16.91    5.21
   2  -4  12  204.03   19.76
   2  -4  12  159.11   15.49
  -2  -4  12  169.39   17.98
   2   4  12  171.59   14.90
  -2   4  12  153.50    8.35
  -2  -4  12  162.85    8.65
   2  -4  12  187.23    9.25
   2  -4  12  160.68   15.74
   2   4  12  157.42   14.34
  -2  -4 -12  164.78    8.88
   2   4  13  157.88   14.49
  -2  -4  13  131.66   16.34
   2  -4  13  143.24   14.80
   2  -4  13  139.60   17.25
  -2   4 -13  152.00    8.53
  -2  -4 -13  163.19    8.89
   2  -4  13  152.73    8.40
  -2   4  13  149.55    8.29
  -2  -4  13  169.85    8.70
   2  -4  13  132.63   14.49
   2   4  13  156.77   14.56
  -2  -4  14   17.60    6.17
   2  -4  14   20.49    6.73
  -2   4 -14   25.41    3.65
  -2  -4 -14   12.83    3.04
   2   4  14   22.26    5.96
   2  -4  14   16.30    5.23
   2  -4  14   32.69    6.35
   2  -4  14   19.04    3.40
  -2  -4  14   18.35    3.38
   2   4  14   26.25    6.86
   2  -4  15   12.43    3.04
  -2  -4  15   10.54    3.09
  -2  -4  15    1.78    4.28
   2  -4  15    9.26    5.06
  -2  -4 -15   13.52    3.01
   2   4 -15   11.53    2.76
  -2   4 -15   18.12    3.17
  -2   4 -16  129.31    6.64
  -2  -4 -16  107.05    6.07
   2   4 -16   93.04    5.46
   2  -4  16  115.26    6.29
  -2  -4  16  111.45    6.38
   2   4 -17    0.80    1.41
   2  -4  17    3.09    1.69
  -2  -4  17   -0.23    1.74
   2  -4  18    9.73    1.70
  -2  -4  18   12.64    1.85
  -2   4 -18   11.81    1.65
   2  -5   0 1162.41   34.50
  -2  -5   0 1145.99   35.91
   2  -5   0 1211.61   36.40
   2  -5   0 1169.16   36.11
  -2  -5   0 1171.33   34.66
  -2  -5   0 1160.49   32.86
  -2  -5   1  509.74   18.49
   2  -5   1  497.04   19.62
  -2  -5  -1  494.05   19.17
  -2  -5   1  527.05   19.81
   2  -5  -1  498.74   17.85
   2  -5   1  500.96   19.63
  -2  -5   1  493.73   16.46
  -2  -5   2    8.08    2.35
   2  -5   2   13.76    3.45
  -2  -5   2    9.87    2.18
   2  -5   2    6.70    3.11
  -2  -5   2    9.73    2.94
   2  -5   2   15.53    3.61
  -2  -5   3  360.35   17.11
   2  -5   3  399.17   18.23
  -2  -5   3  354.75   15.97
  -2  -5   3  372.24   16.50
   2  -5   3  388.85   17.89
  -2  -5   3  378.07   16.57
   2  -5   3  363.27   17.82
  -2  -5   3  357.74   14.11
   2  -5   4   24.42    4.92
  -2  -5   4   24.96    4.16
  -2  -5   4   25.42    4.60
  -2  -5   4   38.71    5.06
   2  -5   4   22.38    4.30
   2  -5   4   25.71    4.81
  -2  -5   4   29.91    4.62
  -2  -5   5  146.91   11.57
  -2  -5   5  134.57    9.65
   2  -5   5  133.86   10.53
   2  -5   5  146.54   10.92
  -2  -5   5  150.20   10.02
   2  -5   5  162.08   11.21
  -2  -5   6  597.89   17.03
  -2  -5  -6  570.50   17.98
   2  -5   6  575.29   24.73
  -2  -5   6  638.24   27.87
   2  -5   6  608.68   26.13
  -2  -5   6  578.31   23.81
  -2   5   6  576.48   20.41
  -2  -5   6  602.89   24.06
   2  -5   6  609.25   26.15
  -2  -5   7   43.63    6.86
  -2  -5   7   41.07    6.38
  -2  -5   7   43.99    3.73
  -2  -5  -7   52.23    4.44
  -2  -5   8    7.06    4.44
  -2  -5  -8    2.86    2.57
   2  -5  -8    1.46    1.92
   2  -5   8    3.52    3.99
   2  -5   8    8.23    4.27
  -2   5   8    3.40    2.22
  -2  -5   8    3.87    2.16
   2  -5   9   18.14    3.34
  -2  -5   9   27.19    3.34
  -2  -5   9   19.24    6.54
  -2  -5  -9   23.51    3.44
  -2   5   9   25.07    5.18
  -2  -5   9   15.33    4.85
   2  -5   9   19.65    5.86
   2   5   9   22.22    5.55
   2  -5   9   26.23    6.33
  -2  -5   9   23.45    5.43
  -2   5   9   23.17    3.28
   2   5   9   19.03    5.20
  -2   5   9   30.06    5.28
  -2  -5  10  115.49   11.41
  -2  -5  10  115.82   14.36
   2   5  10  117.73   11.94
  -2   5  10  106.18    9.95
  -2  -5 -10  119.29    7.47
   2  -5  10   97.92   12.35
  -2   5  10  103.25    6.44
   2  -5  10  114.31    7.01
  -2  -5  10  111.74    6.69
   2  -5  10  134.18   13.94
  -2  -5  10  105.24   11.02
   2   5  10  120.02   12.22
  -2   5  10  121.83   10.56
   2  -5  11   -0.38    3.04
  -2  -5  11    1.07    2.76
  -2  -5  11    3.86    4.30
   2  -5  11   -5.91    6.45
  -2  -5 -11    1.22    2.53
   2  -5  11    6.17    5.43
  -2   5  11    5.87    3.87
   2   5  11   -1.26    3.62
   2  -5  11   -1.55    4.22
  -2   5  11    2.67    2.46
   2   5  11    1.26    3.62
  -2   5  11    6.84    3.76
  -2  -5  12  145.57   17.13
   2  -5  12  150.45   15.95
   2  -5  12  128.94   16.33
   2   5  12  170.45   14.71
  -2  -5 -12  157.76    8.78
  -2  -5  12  159.88    8.53
  -2   5  12  149.49    8.16
   2  -5  12  147.11    8.39
   2  -5  12  173.49   16.59
   2   5  12  190.27   15.71
  -2  -5  13    8.09    6.10
   2  -5  13    2.10    5.04
  -2  -5 -13    8.35    2.82
  -2   5 -13   13.34    3.04
   2  -5  13    3.18    4.34
   2   5  13   12.02    4.86
   2  -5  13    9.53    5.40
  -2  -5  13    9.15    3.01
   2  -5  13    9.89    3.16
   2   5  13   13.38    5.44
   2   5  14    5.08    4.00
   2  -5  14   20.68    5.03
   2   5  14    6.36    3.48
  -2  -5  14    9.59    5.23
   2  -5  14    5.96    6.52
  -2  -5 -15    0.34    2.09
  -2   5 -15    2.72    2.38
   2   5 -15    0.91    1.86
   2  -5  15    2.00    2.34
  -2  -5  15    1.33    2.35
   2   5 -16    2.38    1.71
  -2   5 -16    1.39    1.86
  -2  -5  16    6.36    2.33
   2  -5  16    3.83    2.16
   2  -5  17   -2.25    1.90
  -2  -5  17    0.41    1.73
  -2  -5  18   16.26    1.87
   2  -5  18   15.14    1.81
  -2   5 -18   12.21    1.56
  -2  -6   0  210.71   12.15
   2  -6   0  233.34   11.87
   2  -6   0  208.92   12.33
   2  -6   0  231.33   12.87
  -2  -6   0  243.53   12.10
  -2  -6   0  221.27    9.83
  -2  -6  -1   46.54    5.56
   2  -6  -1   44.43    4.99
  -2  -6   1   39.10    5.31
  -2  -6   1   49.97    5.35
   2  -6   1   46.25    5.77
   2  -6   1   57.45    6.34
  -2  -6  -1   46.49    5.12
  -2  -6   1   45.76    3.93
  -2  -6  -1   45.33    4.45
  -2  -6   2 2894.65   80.35
  -2  -6   2 2934.66   78.83
   2  -6   2 2958.47   81.12
  -2  -6   2 2890.43   74.40
   2  -6   2 2905.18   81.97
   2  -6   2 2862.09   80.83
  -2  -6   3   38.14    3.92
  -2  -6   3   44.84    5.70
   2  -6   3   25.76    5.14
  -2  -6   3   27.43    4.75
  -2  -6   3   36.87    5.10
   2  -6   3   41.30    5.99
  -2  -6   3   45.41    5.82
   2  -6   3   41.87    6.30
   2  -6   4 2090.09   63.64
  -2  -6   4 2163.35   61.70
  -2  -6   4 2120.67   61.79
  -2  -6   4 2075.22   61.68
   2  -6   4 2076.12   63.58
   2  -6   4 2079.25   63.76
  -2  -6   4 2127.48   62.92
  -2  -6   5  162.94    6.62
  -2  -6   5  194.77    7.23
   2  -6   5  159.24   12.28
  -2  -6  -5  169.06    7.65
  -2  -6   5  178.31   12.23
   2  -6   5  170.02   13.12
  -2  -6   5  171.00   11.82
   2  -6   5  147.23   12.44
  -2  -6   5  155.91   12.39
  -2  -6   6 3639.34   89.56
  -2  -6  -6 3659.61   91.16
  -2  -6   6 3641.81  100.80
  -2  -6   6 3635.32  100.78
  -2  -6   6 3674.66  105.09
   2  -6   7  228.08   16.46
   2  -6   7  226.37   15.46
  -2  -6  -7  209.63    9.37
  -2  -6   7  222.43    8.51
  -2  -6   7  217.67    8.69
   2  -6   7  202.10   15.79
   2  -6   8  871.00   37.34
  -2  -6   8  856.54   38.88
  -2  -6  -8  793.52   25.11
  -2  -6   8  824.01   24.05
   2  -6   8  895.09   37.76
   2   6   9   74.30    8.99
  -2  -6   9   69.70   10.98
  -2  -6  -9   69.44    5.63
  -2  -6   9   60.63    8.43
   2  -6   9   65.68   10.16
  -2  -6   9   56.08    8.17
   2  -6   9   87.40   10.92
   2  -6   9   58.43    5.08
  -2  -6   9   61.50    4.75
   2   6   9   74.32    9.22
   2  -6  10 1246.78   51.26
  -2  -6  10 1366.43   55.85
   2   6  10 1297.64   47.67
  -2   6  10 1191.90   43.92
   2  -6  10 1245.86   54.51
  -2  -6 -10 1207.75   36.31
  -2  -6  10 1206.51   46.38
  -2  -6  10 1267.04   35.39
   2  -6  10 1286.81   35.99
   2  -6  10 1241.61   50.75
   2   6  10 1267.66   47.27
  -2  -6  10 1303.35   47.67
  -2   6  10 1256.81   44.42
   2  -6  11   81.97   12.47
  -2  -6  11   86.03   12.95
  -2   6  11   74.56    8.16
  -2  -6 -11   88.72    6.48
   2   6  11   61.03    9.41
   2  -6  11   70.12   10.85
   2  -6  11   86.53   11.83
   2  -6  11   88.82    6.42
  -2  -6  11   79.33    5.78
  -2   6  11   87.87    9.25
   2   6  11   81.85   10.33
   2  -6  12  643.70   34.25
   2  -6  12  674.05   38.42
  -2  -6  12  607.02   35.93
   2   6  12  669.84   31.80
  -2  -6 -12  592.50   21.29
   2  -6  12  616.06   20.88
  -2  -6  12  630.98   20.64
   2   6  12  671.53   31.95
   2  -6  12  618.30   33.99
  -2  -6  13   19.82    7.64
   2  -6  13   10.19    5.86
  -2  -6 -13   11.52    3.31
   2   6  13   10.49    4.77
   2  -6  13    7.99    4.60
   2  -6  13    1.59    6.80
  -2  -6  13    9.21    2.69
   2  -6  13   12.07    2.99
   2   6  13   22.34    6.54
   2  -6  14 1049.37   44.01
   2   6  14 1002.20   41.09
  -2  -6 -14 1019.82   30.56
   2   6 -14 1043.52   30.25
   2  -6  14 1003.34   43.23
   2   6  14 1019.65   41.27
   2  -6  14 1010.96   47.69
  -2  -6  14 1069.63   48.06
  -2  -6  15    2.44    2.09
   2  -6  15    2.51    2.19
  -2   6 -15    2.25    2.08
   2   6 -15    1.17    1.89
   2  -6  16  477.01   14.82
  -2  -6  16  445.82   14.55
  -2   6 -16  468.41   14.80
  -2  -6  17    0.71    1.45
   2  -6  17    0.91    1.47
   2  -7   0  104.90    8.39
  -2  -7   0   92.29    8.48
  -2  -7   0   92.88    6.12
  -2  -7   0   96.18    8.13
   2  -7   1   32.66    5.70
  -2  -7   1   31.38    3.39
  -2  -7  -1   38.65    4.11
   2  -7   1   45.05    6.14
   2  -7  -1   31.77    4.77
  -2  -7   1   33.24    5.36
   2  -7   1   26.42    4.67
  -2  -7   1   35.35    5.06
  -2  -7  -1   34.76    5.06
   2  -7   2    2.59    3.14
  -2  -7   2   -0.34    1.62
  -2  -7   2    0.70    2.84
   2  -7   2    4.72    3.10
   2  -7   2    6.94    3.34
  -2  -7   2    3.28    2.47
  -2  -7   3   12.89    3.34
   2  -7   3   16.58    4.75
  -2  -7   3   17.20    4.37
   2  -7   3   22.08    5.25
   2  -7   3   15.68    4.45
   2  -7   4   93.42    9.92
  -2  -7   4   88.42    8.88
  -2  -7   4   89.11    4.73
  -2  -7   4  104.91    9.12
   2  -7   4   97.64    9.71
  -2  -7   4   81.08    8.45
   2  -7   4  102.28   10.43
  -2  -7   4   99.27    9.29
  -2  -7   4   89.12    4.58
  -2  -7   5    1.23    1.50
  -2  -7   5   -0.67    1.73
  -2  -7   5   -1.01    2.76
  -2  -7   5    1.83    2.88
  -2  -7   5    0.92    2.77
  -2  -7   5    0.79    1.29
   2  -7   6   10.58    4.71
   2  -7   6    7.93    1.76
  -2  -7   6    8.45    2.11
   2  -7   6   10.73    5.08
   2  -7   6    1.19    3.75
  -2  -7   6   13.61    2.41
   2  -7   7  400.29   23.46
  -2  -7   7  371.55   22.80
  -2  -7   7  373.12   12.56
  -2  -7  -7  339.22   13.59
   2  -7   7  360.52   20.87
  -2  -7   7  355.66   20.43
  -2  -7   7  381.25   12.70
   2  -7   7  392.84   23.35
  -2  -7   7  371.27   20.92
  -2  -7  -8   10.24    2.97
  -2  -7   8    2.31    3.78
   2  -7   8    5.76    5.39
  -2  -7   8    5.79    4.34
   2  -7   8   11.50    5.84
  -2  -7   8    8.94    2.52
  -2  -7   8   12.24    5.74
  -2  -7  -9    6.52    3.07
  -2  -7   9    1.23    4.02
   2  -7   9    1.56    4.01
  -2  -7   9    4.92    4.33
   2  -7   9    1.56    5.10
  -2  -7   9    2.48    2.16
   2  -7   9    5.03    2.92
  -2  -7   9    5.11    4.64
   2  -7   9    1.74    4.18
  -2  -7  10   18.55    6.95
   2  -7  10    1.89    3.44
  -2  -7 -10    2.13    2.54
  -2  -7  10    2.55    2.59
  -2   7  10    2.08    3.54
   2  -7  10   -1.66    4.51
   2   7  10    1.29    4.21
  -2  -7  10    6.40    3.29
   2  -7  10    3.30    4.50
  -2  -7  10    3.35    2.47
   2  -7  10    6.09    3.11
   2   7  10    3.85    3.30
  -2   7  10   -1.04    3.27
  -2  -7  11   29.29    8.14
   2  -7  11   11.96    6.29
  -2  -7 -11   19.08    3.75
   2  -7  11   13.60    5.59
   2  -7  11   20.45    6.77
   2   7  11   21.31    5.82
  -2   7  11   35.99    5.63
   2  -7  11   17.20    3.65
  -2  -7  11   21.96    3.59
   2   7  11   15.98    5.56
  -2   7  11   21.18    4.33
  -2  -7  12   -1.98    4.40
   2  -7  12    8.06    5.18
   2  -7  12    1.68    3.73
   2  -7  12    3.36    5.06
   2   7  12    4.00    3.63
  -2  -7  12    0.72    2.49
   2  -7  12    1.56    2.56
   2   7  12    7.98    4.01
   2   7  13   11.46    4.77
   2  -7  13    1.57    4.27
   2   7  13    7.64    3.84
  -2  -7  13    3.80    4.89
   2  -7  13    7.72    5.26
   2  -7  14    2.03    2.19
  -2  -7  14    3.18    2.39
  -2   7 -14    2.46    2.00
   2  -7  15    8.86    2.56
  -2  -7  15   10.28    2.45
   2   7 -15   13.55    2.61
  -2   7 -15    9.47    2.48
  -2   7 -16    9.18    2.15
   2   7 -16    8.89    1.95
  -2  -7  16   11.34    2.13
   2  -7  16    7.79    2.09
  -2  -7  17    0.82    1.14
   2  -7  17    0.75    1.31
  -2  -8   0 1080.19   37.60
  -2  -8   0 1101.31   30.11
  -2  -8   0 1150.13   39.55
   2  -8   0 1127.10   37.96
  -2  -8  -1    3.09    2.89
  -2  -8   1    7.09    3.20
   2  -8   1    5.45    4.32
  -2  -8   1    2.72    2.98
   2  -8   1    1.64    2.89
   2  -8  -1    5.21    2.79
  -2  -8  -1    2.46    2.07
  -2  -8   1    3.12    1.76
  -2  -8  -1    6.05    2.52
  -2  -8   2   43.77    6.58
  -2  -8   2   36.14    3.09
  -2  -8  -2   32.66    5.58
  -2  -8  -2   41.40    3.75
  -2  -8   2   43.22    6.30
  -2  -8   2   34.45    3.12
   2  -8   2   46.19    7.39
  -2  -8  -2   28.68    4.24
  -2  -8   3   71.47    4.29
  -2  -8   3   67.38    7.93
  -2  -8   3   66.30    8.49
  -2  -8   3   62.83    4.16
  -2  -8   4  952.44   34.82
   2  -8   4  920.58   33.87
  -2  -8   4  895.44   25.21
   2  -8   4  892.11   37.05
   2  -8   4  909.47   37.15
  -2  -8   4  887.66   24.94
   2  -8   5  331.91   19.73
   2  -8   5  344.54   11.26
  -2  -8   5  353.91   12.21
  -2  -8   5  349.06   11.96
  -2  -8   5  371.40   19.96
   2  -8   5  356.82   21.00
   2  -8   5  386.44   22.19
  -2  -8   5  346.25   11.79
   2  -8   5  392.66   22.45
   2  -8   6  742.46   34.72
  -2  -8   6  751.71   32.93
  -2  -8   6  731.85   33.16
  -2  -8   6  765.76   21.83
   2  -8   6  718.18   20.82
   2  -8   6  761.21   33.52
   2  -8   6  743.25   34.92
  -2  -8   6  754.69   32.89
  -2  -8   6  757.13   21.47
  -2  -8   6  740.54   21.51
  -2  -8   7   28.22    3.37
  -2  -8   7   35.13    7.36
   2  -8   7   29.88    7.67
  -2  -8   7   20.84    2.98
   2  -8   7   23.27    7.38
  -2  -8   7   30.08    6.85
  -2  -8   7   25.13    5.98
   2  -8   7   26.14    6.52
   2  -8   7   20.38    6.51
  -2  -8   8  771.46   23.09
   2  -8   8  770.34   37.74
   2  -8   8  814.07   38.49
  -2  -8   8  820.36   38.40
  -2  -8   8  759.37   34.78
   2  -8   8  800.72   38.16
  -2  -8   8  750.00   34.60
   2  -8   9    6.69    5.26
  -2  -8   9    8.65    5.44
   2  -8   9   14.10    5.55
   2  -8   9    5.01    4.55
  -2  -8   9   10.58    4.95
  -2  -8   9   14.43    5.46
   2  -8   9    5.16    3.01
  -2  -8   9    2.50    2.50
  -2  -8  10   35.30    3.99
  -2   8  10   33.81    6.73
   2  -8  10   48.53    9.24
   2   8  10   53.51    8.57
  -2  -8  10   46.26    9.42
   2  -8  10   67.83   11.01
   2  -8  10   46.20    4.76
  -2  -8  10   50.77    7.75
   2  -8  10   45.03    9.23
  -2  -8  10   51.72    7.60
  -2   8  10   50.10    7.48
   2   8  10   50.78    8.56
   2  -8  11   -5.21    5.47
   2   8  11    1.35    3.25
  -2  -8  11   -3.82    5.49
   2  -8  11   -1.93    6.09
   2  -8  11    3.47    3.86
   2  -8  11    1.15    2.47
  -2  -8  11   -1.37    2.07
   2   8  11    2.70    4.25
   2  -8  12  257.82   11.47
  -2  -8  12  273.53   11.33
   2  -8  12  277.50   21.52
   2  -8  12  262.83   21.39
   2   8  12  263.72   19.06
   2  -8  12  277.70   22.94
  -2  -8  12  270.22   22.73
   2   8  12  262.72   19.08
   2  -8  13    5.30    4.82
  -2  -8  13   -1.77    4.56
   2  -8  13    8.99    3.33
   2   8  13    1.21    2.70
   2   8  13   -1.21    3.97
  -2  -8  13    0.32    2.79
   2  -8  13   12.04    4.74
  -2   8 -14  234.63    9.91
  -2  -8  14  216.50    9.33
   2  -8  14  211.24    9.47
   2  -8  15    3.25    1.99
  -2  -8  15    2.74    1.84
  -2  -8  15    7.84    3.67
  -2   8 -15    1.06    1.78
   2   8 -15    5.55    1.96
  -2  -8  16   46.30    3.12
   2  -8  16   41.60    3.14
   2   8 -16   38.35    2.96
  -2   8 -16   45.73    3.28
  -2  -9   0  139.38   11.50
   2  -9   0  145.01   11.75
  -2  -9   0  135.35   11.82
   2  -9   0  127.08    6.69
  -2  -9   0  127.07    6.70
  -2  -9   1   90.48    9.50
   2  -9   1  113.32    5.91
  -2  -9  -1  110.46   10.23
  -2  -9  -1  112.11    6.28
  -2  -9   1  117.99    6.05
  -2  -9   1  104.28   10.67
   2  -9   1  105.60   10.34
  -2  -9   2    7.30    1.84
  -2  -9   2    5.51    1.90
   2  -9   2    4.64    1.82
  -2  -9  -2    5.68    2.52
  -2  -9  -2    2.73    3.51
   2  -9   2    5.01    4.41
  -2  -9   2    8.79    3.87
   2  -9   2    3.07    3.22
  -2  -9   3  768.32   21.81
  -2  -9   3  739.31   32.42
   2  -9   3  746.10   33.43
   2  -9   3  794.30   34.35
  -2  -9  -3  709.96   22.47
  -2  -9   3  711.07   21.44
  -2  -9  -3  747.79   30.32
   2  -9   3  742.26   20.91
   2  -9   3  724.03   33.28
  -2  -9   4   29.60    3.17
   2  -9   4   33.10    2.82
   2  -9   4   26.50    2.68
  -2  -9   4   23.76    2.86
   2  -9   4   28.79    6.76
  -2  -9   4   31.02    6.34
   2  -9   4   27.85    6.64
   2  -9   4   32.96    7.31
  -2  -9   4   31.18    7.46
   2  -9   5    9.78    4.02
  -2  -9   5    9.39    5.17
   2  -9   5   11.25    4.78
  -2  -9   5   17.72    5.14
   2  -9   5    5.15    4.05
  -2  -9   5    7.73    2.15
   2  -9   5   12.37    2.23
  -2  -9   5    6.94    2.03
  -2  -9   5    8.22    2.19
  -2  -9   6   18.95    2.93
   2  -9   6   16.19    2.41
   2  -9   6   13.52    4.94
   2  -9   6   29.93    7.46
  -2  -9   6   29.39    5.59
  -2  -9   6   29.57    3.13
   2  -9   6   15.84    6.02
  -2  -9   7   -1.14    2.05
   2  -9   7   -1.60    5.05
   2  -9   7   -1.36    3.92
   2  -9   7    1.60    3.56
   2  -9   7    1.43    3.18
  -2  -9   7    1.44    3.21
   2  -9   8  118.53    7.29
  -2  -9   8  111.94    6.38
   2  -9   8  122.82   13.86
  -2  -9   8  110.08   13.16
   2  -9   8  122.19   14.30
   2  -9   8  103.19   13.23
   2  -9   9   40.61    9.39
  -2  -9   9   41.34    8.76
   2  -9   9   34.47    8.18
   2  -9   9   38.00    4.26
  -2  -9   9   36.52    3.87
   2  -9   9   31.67    8.35
   2  -9  10  125.21    7.37
  -2  -9  10  115.64    6.62
  -2  -9  10  122.71   14.82
   2  -9  10  136.87   15.15
  -2   9  10  113.16   11.57
   2  -9  10  123.23   14.76
  -2   9  10   99.63   10.67
   2   9  10  109.62   12.62
   2  -9  10  117.39   14.62
   2   9  10   91.90   11.54
   2  -9  11   98.49   13.15
  -2  -9  11  101.84   13.62
   2   9  11  109.06   12.08
   2  -9  11   86.67   12.70
   2  -9  11   99.20    6.54
  -2  -9  11   98.99    6.15
   2   9  11  112.88   12.36
   2  -9  11   74.72   11.93
   2  -9  12    6.43    5.06
   2  -9  12    1.59    4.58
   2   9  12   -1.27    2.82
   2  -9  12    6.88    3.13
   2   9  12    3.79    3.45
   2  -9  13    2.81    2.14
  -2  -9  13    3.60    2.00
  -2  -9 -13    3.64    2.14
  -2  -9  14   16.24    2.48
   2  -9  14   14.78    2.60
  -2  -9  14   14.81    4.98
  -2   9 -14   14.78    2.55
   2  -9  15    0.41    1.47
  -2   9 -15   -0.68    1.64
   2   9 -15    1.09    1.47
   2  -9  16    0.27    1.16
   2   9 -16   -1.40    1.19
  -2   9 -16   -0.15    1.24
   2 -10   0  197.90   14.31
   2 -10   0  184.40    8.53
   2 -10   0  186.57   16.83
  -2 -10   0  200.56    8.82
  -2 -10   1    9.83    2.53
   2 -10   1   10.02    2.46
  -2 -10  -1    8.84    2.64
   2 -10  -1    9.92    2.89
  -2 -10   1   13.25    5.02
   2 -10   1    6.54    4.43
   2 -10   1    7.06    5.60
  -2 -10   1   12.39    4.40
  -2 -10   1   10.63    2.45
  -2 -10   2   20.06    3.02
   2 -10   2   20.49    2.71
  -2 -10  -2   17.72    3.15
  -2 -10   2   30.05    6.84
   2 -10   2   21.98    5.68
   2 -10   2   11.19    5.41
  -2 -10   2   14.84    5.02
  -2 -10   2   25.15    3.04
  -2 -10   3    3.32    2.03
   2 -10   3    7.00    2.05
  -2 -10  -3    4.29    2.79
  -2 -10   3    3.91    1.92
   2 -10   3    9.79    5.24
  -2 -10   3    2.19    3.59
  -2 -10   3   10.51    4.47
   2 -10   3    9.94    4.79
   2 -10   4  122.55   13.60
  -2 -10   4  114.20    6.36
   2 -10   4  115.99    5.64
  -2 -10   4  107.59   11.46
   2 -10   4  121.85   13.18
   2 -10   4  105.78   12.44
  -2 -10  -4  108.05    7.10
   2 -10   4  103.83    5.41
  -2 -10   4  117.22    6.15
   2 -10   4  110.81   12.11
  -2 -10   4  112.51   12.70
   2 -10   5   30.95    7.61
   2 -10   5   41.12    8.09
  -2 -10   5   33.00    3.40
  -2 -10   5   35.56    7.78
  -2 -10   5   31.74    3.52
   2 -10   5   38.11    3.32
  -2 -10   5   35.77    3.73
  -2 -10  -5   33.84    4.73
  -2 -10   6    7.32    2.40
   2 -10   6   10.23    2.24
  -2 -10   6    6.99    2.18
   2 -10   6    8.61    4.52
   2 -10   6   14.78    6.51
   2 -10   6   11.41    5.92
  -2 -10   7   31.38    3.53
   2 -10   7   29.31    7.45
   2 -10   7   30.80    8.11
  -2 -10   7   31.48    8.14
   2 -10   7   37.97    8.90
   2 -10   8   23.06    8.08
  -2 -10   8   34.42    8.15
   2 -10   8   37.63    8.64
   2 -10   8   24.26    3.72
   2 -10   9    7.19    6.53
  -2 -10   9   10.52    5.52
   2 -10   9    9.08    5.48
   2 -10   9    6.06    2.77
   2 -10  10    7.37    2.87
   2 -10  10    5.33    5.60
  -2 -10  10    3.46    5.21
  -2  10  10    6.70    2.49
   2  10  10    8.22    4.98
  -2  10  10    7.82    3.66
   2  10  10   16.45    5.29
   2 -10  10    1.76    5.98
   2 -10  11    1.67    4.54
  -2 -10  11   -3.28    4.46
   2 -10  11   -1.65    4.74
   2  10  11   -1.30    4.57
   2  10  11    1.30    3.74
  -2 -10  12   39.87    8.01
  -2 -10 -12   53.80    4.69
  -2 -10  12   38.93    3.58
   2 -10  12   52.99    4.42
   2 -10  13   20.38    2.94
  -2 -10  13   17.51    5.23
  -2 -10 -13   21.90    3.01
  -2 -10  14    4.85    3.53
   2 -10  14    4.24    1.83
  -2  10 -14    9.37    2.12
  -2  10 -15    3.08    1.56
   2  10 -15    1.57    1.42
   2 -10 -15    2.78    1.51
   2 -10  15    1.05    1.33
  -2 -11   0  270.87   18.01
  -2 -11   0  279.68   10.92
   2 -11   0  270.67   11.07
  -2 -11   0  270.09   11.14
   2 -11   0  293.81   21.49
  -2 -11  -1  145.20   12.88
  -2 -11   1  148.02   13.12
  -2 -11   1  135.33    7.13
  -2 -11   1  161.89    7.84
  -2 -11  -1  147.68    7.93
   2 -11  -1  126.77   14.90
   2 -11   1  161.59   15.64
   2 -11   1  129.62    7.07
   2 -11  -1  150.91    8.02
  -2 -11   1  147.66   14.07
   2 -11   1  154.82   13.89
  -2 -11   2   10.56    2.51
  -2 -11   2    9.78    5.09
   2 -11   2   18.01    5.37
  -2 -11   2   10.49    4.25
   2 -11   2   12.25    6.08
  -2 -11   2   17.40    3.03
   2 -11   2   17.62    2.71
  -2 -11  -2   19.11    3.64
   2 -11  -2   15.56    3.58
  -2 -11   3   15.79    2.91
   2 -11   3    6.80    4.29
   2 -11   3   21.29    6.78
  -2 -11   3   14.33    5.10
   2 -11   3   12.01    2.45
  -2 -11  -3   17.85    3.66
  -2 -11   3   17.61    2.96
  -2 -11   4   25.07    3.25
   2 -11   4   26.36    2.89
  -2 -11   4   25.02    3.21
  -2 -11   4   23.83    3.12
  -2 -11   4   33.53    6.79
   2 -11   4   16.66    6.33
  -2 -11  -4   25.81    4.09
  -2 -11   5    2.14    1.97
  -2 -11  -5    4.73    3.13
  -2 -11   5    3.18    3.54
   2 -11   5    9.12    5.53
  -2 -11   5    2.07    2.05
   2 -11   6  119.78   13.62
  -2 -11   6  129.41   14.31
   2 -11   6  115.31   13.70
  -2 -11  -6  118.93    7.97
  -2 -11   6  106.31    6.34
   2 -11   7   -0.33    2.48
   2 -11   7    1.53    4.38
  -2 -11   7    2.49    1.96
  -2 -11  -7    2.74    3.02
  -2 -11   7   -1.71    4.12
   2 -11   7    1.80    5.66
   2 -11   7   -3.57    5.62
   2 -11   8  131.68   15.15
  -2 -11  -8  110.08    7.65
   2 -11   8  106.00    6.48
   2 -11   8  105.48   14.06
  -2 -11   8  113.34   14.23
   2 -11   9   59.66    4.77
  -2 -11  -9   51.25    5.26
   2 -11   9   65.62   11.01
   2 -11   9   62.63   11.46
  -2 -11   9   50.26    9.92
   2  11  10  113.68   12.27
  -2  11  10  117.60   10.76
   2  11  10  105.91   11.99
  -2  11  10  102.76   10.14
  -2 -11  10   90.89   12.36
   2 -11  11   83.60    5.37
  -2 -11 -11   84.35    6.04
  -2 -11  11   72.68   10.83
   2 -11  12   -1.41    4.61
  -2 -11  12    1.31    3.76
   2 -11  12    5.53    2.30
  -2 -11 -12    3.21    2.17
   2 -11  13    1.17    2.81
  -2 -11  13    3.19    3.48
   2 -11  13    4.51    1.72
   2  11 -14   18.43    2.36
  -2  11 -14   21.27    2.48
   2 -11 -14   16.45    2.52
  -2  11 -15   28.83    2.21
   2  11 -15   24.84    2.00
   2 -12   0  436.76   28.06
  -2 -12   0  437.45   16.05
   2 -12   0  465.40   16.12
  -2 -12   0  498.13   25.57
  -2 -12   0  461.74   15.89
  -2 -12  -1   35.82    3.88
  -2 -12   1   38.83    3.93
   2 -12  -1   34.49    8.76
  -2 -12   1   39.34    4.11
  -2 -12   1   40.14    7.38
   2 -12   1   41.34    8.93
  -2 -12  -1   35.75    4.23
   2 -12  -1   31.91    4.07
   2 -12   1   35.42    3.81
  -2 -12   2 1130.12   45.26
   2 -12   2 1229.83   50.88
  -2 -12   2 1226.02   33.95
  -2 -12   2 1201.03   49.30
  -2 -12   2 1211.42   34.18
   2 -12  -2 1237.20   52.24
  -2 -12  -2 1220.53   35.08
   2 -12  -2 1221.63   35.16
   2 -12   2 1170.25   33.32
   2 -12   3   58.26    4.26
  -2 -12   3   63.98    4.82
   2 -12  -3   66.98    6.08
   2 -12   3   56.73    4.34
  -2 -12  -3   53.69    5.24
   2 -12  -3   75.12   11.69
  -2 -12   3   67.12    9.17
  -2 -12   3   62.11    4.79
   2 -12   3   41.71    9.32
  -2 -12   3   68.71   10.42
   2 -12   3   53.64    8.75
   2 -12   4  877.94   41.06
  -2 -12   4  891.13   38.53
  -2 -12   4  875.45   26.18
  -2 -12   4  905.76   26.35
   2 -12   4  817.25   39.10
  -2 -12   4  864.31   41.00
   2 -12  -4  864.15   28.09
  -2 -12   4  882.05   26.13
  -2 -12  -4  918.68   27.98
  -2 -12   5   50.89    4.40
  -2 -12  -5   51.65    5.28
   2 -12   5   58.01    9.74
  -2 -12   5   56.95    4.52
  -2 -12   5   61.48   10.20
   2 -12   5   53.63    9.15
   2 -12   6  492.63   28.47
  -2 -12  -6  472.19   17.93
  -2 -12   6  468.71   29.30
   2 -12   6  483.01   29.17
  -2 -12   6  474.49   16.14
  -2 -12  -7   42.73    4.90
  -2 -12   7   54.82   10.14
   2 -12   7   45.30    9.33
  -2 -12   7   45.11    4.13
   2 -12   8  379.70   25.34
  -2 -12   8  360.91   24.67
  -2 -12  -8  315.68   13.88
  -2 -12   9  150.02   15.33
   2 -12   9  161.91   16.44
   2 -12  10  387.16   24.71
  -2 -12  10  391.90   24.63
   2 -12  10  362.34   12.87
  -2 -12 -10  389.36   14.45
  -2 -12 -11  126.46    6.79
  -2 -12  11  109.13   12.08
   2 -12  11  126.30   13.18
  -2 -12 -12  252.14    9.72
   2 -12 -12  274.31   10.86
   2 -12  12  267.28   18.20
  -2 -12  12  249.19   17.26
   2 -12 -13    6.18    1.93
  -2  12 -13    1.22    1.51
   2 -12 -14   94.28    4.32
   2  12 -14   98.25    4.41
  -2  12 -14  103.87    4.38
   2 -13   0   56.41    4.77
  -2 -13   0   40.01    4.31
   2 -13   0   54.95   10.05
  -2 -13   0   46.10    4.33
  -2 -13  -1  144.26    7.99
   2 -13  -1  132.73    7.62
  -2 -13   1  138.60    7.64
   2 -13  -1  135.04   15.20
   2 -13   1  139.82    7.38
  -2 -13   1  121.72   12.04
   2 -13   1  149.69   15.76
  -2 -13  -1  144.43    7.60
  -2 -13   1  123.48    7.09
  -2 -13   2   11.48    2.57
  -2 -13  -2    6.63    2.52
  -2 -13   2    7.53    4.27
   2 -13   2    1.65    4.24
   2 -13  -2    5.35    5.84
   2 -13  -2    8.06    2.74
   2 -13   2    5.04    2.16
  -2 -13   2    6.84    2.31
  -2 -13  -2    7.19    2.65
  -2 -13   3  124.32   12.54
   2 -13   3  108.37   13.37
  -2 -13   3  116.32    6.74
  -2 -13   3  118.87    6.73
   2 -13  -3  124.12   14.98
  -2 -13  -3  136.44    7.98
  -2 -13   3  122.24    6.83
   2 -13   3  116.82    6.22
   2 -13  -3  123.25    7.80
   2 -13   3  141.10   14.10
   2 -13   4  163.68   16.39
  -2 -13   4  193.38    8.74
  -2 -13  -4  189.18    9.78
  -2 -13   4  172.91    8.36
   2 -13  -4  154.28   17.09
   2 -13  -4  192.07    9.99
   2 -13   4  185.13   16.70
  -2 -13   4  171.84   16.91
   2 -13   5  126.71   13.93
   2 -13  -5  132.60    8.31
  -2 -13   5  126.83    6.74
   2 -13  -5  120.22   14.84
  -2 -13  -5  134.25    8.09
   2 -13   5  127.56   14.02
  -2 -13   5  105.91   13.60
  -2 -13   5  119.33    6.77
  -2 -13   6    3.32    4.26
   2 -13   6    7.88    5.16
   2 -13  -6   -1.71    6.02
   2 -13   6   -1.51    4.93
  -2 -13   6    1.22    1.81
  -2 -13  -6    3.02    2.80
   2 -13  -6    4.26    3.19
   2 -13   7    7.86    4.95
  -2 -13   7   13.06    5.75
  -2 -13   8   14.14    5.71
   2 -13   8    9.20    4.63
  -2 -13   9   14.63    5.80
   2 -13   9   13.06    5.11
  -2 -13  -9   11.37    2.77
   2 -13  -9    9.85    3.06
  -2 -13  10   -1.30    3.93
   2 -13  10    7.87    4.29
  -2 -13 -10    6.97    2.40
   2 -13 -10   -0.36    2.32
  -2 -13  11   11.03    5.02
  -2 -13 -11   10.81    2.22
   2 -13 -11   10.79    2.57
  -2 -13 -12   18.91    2.12
   2 -13 -12   17.51    2.55
  -2  13 -13    2.10    1.28
   2 -13 -13    5.05    1.54
   2 -14   0 1098.02   31.68
  -2 -14   0 1110.29   32.12
   2 -14   0 1067.63   47.39
  -2 -14   0 1112.57   31.58
  -2 -14  -1    1.64    2.05
  -2 -14   1   -0.64    2.46
   2 -14   1    1.62    4.17
   2 -14  -1    3.35    4.81
  -2 -14   1    3.13    2.50
  -2 -14  -1    3.01    2.42
   2 -14  -1    2.51    2.26
   2 -14   1    2.16    1.90
  -2 -14  -2  818.14   24.99
   2 -14  -2  775.85   39.18
  -2 -14   2  802.58   24.04
   2 -14   2  777.96   23.19
   2 -14  -2  761.18   24.60
   2 -14   2  804.43   38.51
  -2 -14  -2  783.15   23.94
  -2 -14   2  764.30   23.61
  -2 -14   3   10.22    2.58
  -2 -14  -3    2.66    2.05
  -2 -14   3    3.17    1.91
   2 -14  -3    3.34    4.56
   2 -14   3    3.10    3.98
   2 -14  -3    4.01    2.61
  -2 -14  -3    7.93    2.91
   2 -14   4  243.84   19.39
  -2 -14   4  258.16   10.48
  -2 -14  -4  262.89   11.61
   2 -14  -4  268.96   11.98
   2 -14  -4  234.41   20.32
   2 -14   4  267.50   19.73
  -2 -14   4  268.06   10.74
   2 -14  -5   36.21    6.88
   2 -14   5   24.60    6.60
   2 -14   5   17.23    5.72
  -2 -14   6  259.70   19.92
   2 -14   6  247.54   19.03
  -2 -14   6  240.54    9.71
   2 -14   7    1.38    4.87
  -2 -14   7    7.32    4.41
  -2 -14  -7    1.46    2.40
   2 -14  -7    1.61    2.56
  -2 -14   8  494.95   27.50
   2 -14   8  488.37   27.06
   2 -14  -8  490.66   17.42
  -2 -14  -8  509.10   17.08
  -2 -14   9   11.06    5.00
   2 -14   9   22.66    5.74
   2 -14  -9   13.53    2.98
  -2 -14  -9   12.62    2.64
   2 -14  10  240.87   16.30
  -2 -14  10  220.81   15.94
  -2 -14 -10  246.67    9.29
   2 -14 -10  250.07    9.91
   2 -14 -11   11.06    2.18
  -2 -14 -11   13.32    1.88
   2 -14 -12  154.37    5.81
  -2  14 -12  145.39    5.47
  -2 -15   0    8.83    2.29
   2 -15   0    5.90    4.64
  -2 -15  -1   17.17    2.63
  -2 -15   1   17.16    2.60
   2 -15   1   16.04    2.53
   2 -15   1   23.32    6.50
   2 -15  -1   13.29    5.03
  -2 -15  -2    2.58    1.77
   2 -15  -2    0.67    2.18
   2 -15  -2    1.47    3.52
   2 -15   2   -1.42    4.48
  -2 -15  -3    5.34    1.95
  -2 -15   3    4.05    2.01
   2 -15  -3    3.83    2.41
  -2 -15   3    5.99    2.01
   2 -15   3    6.88    4.51
   2 -15  -4    0.36    2.07
  -2 -15  -4    1.06    2.02
  -2 -15   4    0.82    1.70
  -2 -15  -4    1.63    1.73
  -2 -15  -5    1.71    2.28
   2 -15  -5    6.72    2.57
  -2 -15   5    3.80    1.86
  -2 -15  -5    1.81    1.63
  -2 -15  -6    5.17    2.22
   2 -15  -6    2.39    2.34
  -2 -15  -6    4.04    1.70
  -2 -15  -7    3.55    2.00
   2 -15  -7    2.55    2.23
  -2 -15  -7    0.21    1.47
   2 -15  -8    7.97    2.43
  -2 -15  -8    5.41    2.06
  -2 -15  -8    3.74    1.41
   2 -15  -9   19.51    2.60
  -2 -15  -9   21.55    2.64
  -2 -15 -10    5.65    1.51
   2 -15 -10    4.93    1.66
   2 -15 -11    8.62    1.51
  -2  15 -11   14.07    1.47
   2 -16   0   36.87    3.28
  -2 -16   0   32.05    3.51
  -2 -16   0   39.52    3.67
  -2 -16   1   -0.27    1.82
   2 -16   1   -0.85    1.67
   2 -16  -1   -0.25    1.83
  -2 -16  -1   -1.15    2.06
  -2 -16  -1    2.61    1.74
  -2 -16   1   -1.32    1.92
  -2 -16   2    7.33    2.12
  -2 -16  -2    5.55    2.16
   2 -16  -2    3.23    1.90
  -2 -16   2    4.81    2.12
  -2 -16   3    0.24    1.50
  -2 -16  -3    0.29    2.00
   2 -16  -3    0.28    1.76
  -2 -16   3    0.71    1.63
  -2 -16  -4  109.27    6.04
   2 -16  -4  101.92    5.84
  -2 -16   4  101.00    5.30
   2 -16  -5   -1.08    1.97
  -2 -16  -5   -0.27    2.00
  -2 -16  -6   -0.25    1.73
   2 -16  -6    1.51    1.92
   2 -16  -7    4.08    1.86
  -2 -16  -7    4.78    1.85
  -2 -16  -8    4.99    1.55
   2 -16  -8    3.65    1.60
   2 -16  -9    5.67    1.50
  -2 -16  -9    6.04    1.39
  -2 -17   0  132.96    6.01
   2 -17   0  117.43    5.20
  -2 -17   0  130.57    5.92
   2 -17  -1    2.10    1.35
  -2 -17   1    1.22    1.41
  -2 -17  -1    1.98    1.47
  -2 -17   1    1.99    1.53
  -2 -17  -1   -0.63    1.52
   2 -17  -2    3.34    1.47
  -2 -17  -2    1.55    1.53
  -2 -17   2    1.68    1.43
  -2 -17  -2    3.36    1.54
  -2 -17  -3   51.47    3.62
   2 -17  -3   56.53    3.59
  -2 -17   3   48.48    3.26
   2 -17  -4    5.99    1.62
  -2 -17  -4    4.14    1.51
   2 -17  -5    7.26    1.68
  -2 -17  -5   11.60    2.05
  -2 -17  -6    2.49    1.31
   2 -17  -6   -0.48    1.32
  -2 -17  -7    3.08    1.27
   2 -17  -7   -0.13    1.13
  -2 -18   0  123.48    4.89
  -2 -18  -1   -0.52    1.19
  -2 -18   1   -0.12    1.04
  -2 -18  -1    0.14    1.04
  -2 -18  -2  413.78   12.09
  -2 -18  -2  425.91   12.39
  -2 -18  -3    4.10    1.20
  -2 -18  -3    4.53    1.17
   2 -18  -3    2.45    0.94
  -2 -18  -4  140.78    5.17
  -2 -18  -4  151.34    5.47
   3   0   0    0.58    0.93
   3   0   0    1.05    0.85
  -3   0   0    1.74    1.44
   3   0   1   -0.19    1.18
   3   0   1    0.77    1.18
   3   0   2  378.59   11.38
   3   0   2  379.06   12.97
   3   0   2  383.31   13.02
  -3   0   3   -0.46    2.03
   3   0   3   -0.19    1.23
   3   0   3    0.35    1.93
  -3   0   3    0.72    0.66
   3   0   3   -1.04    2.21
  -3   0   3    0.93    0.65
   3   0   4  243.79   10.99
  -3   0   4  218.16    7.66
  -3   0   4  228.08    7.72
  -3   0   4  231.56   11.94
   3   0   4  232.30   10.85
  -3   0   5    0.67    2.43
   3   0   5    1.05    2.30
  -3   0   5    1.67    1.21
   3   0   5    0.53    2.03
  -3   0   5    0.47    1.20
  -3   0   6    2.43    2.54
  -3   0   6    2.59    1.53
   3   0   6    3.16    2.50
  -3   0   6    2.57    1.55
   3   0   6    1.26    2.22
  -3   0   7    3.86    2.63
  -3   0   7    0.42    1.56
   3   0   7   -0.75    2.96
  -3   0   7    0.41    1.59
   3   0   7   -0.75    2.62
  -3   0  -8  998.48   26.84
  -3   0   8  935.61   30.24
  -3   0   8  956.92   37.94
  -3   0   8  932.99   26.31
   3   0   8  954.72   26.30
  -3   0   8  907.53   30.07
   3   0   9   -1.02    3.70
   3   0   9   -2.04    3.93
   3   0   9   -1.56    2.03
  -3   0   9    1.60    2.09
   3   0  -9   -0.22    1.35
  -3   0  -9    0.29    1.95
   3   0 -10   77.36    4.93
  -3   0 -10   90.79    5.78
  -3   0  10   94.59   12.10
   3   0  10   84.73    9.87
  -3   0  10   90.34    5.71
   3   0  10   85.22    5.46
   3   0  10   85.08    9.85
   3   0 -11    0.56    1.95
  -3   0 -11    0.36    2.35
   3   0  11    1.30    4.10
  -3   0  11   -1.64    3.94
   3   0  11    1.31    3.75
  -3   0  11    0.34    2.53
   3   0  11    1.29    2.30
   3   0  12  585.11   30.58
  -3   0  12  549.55   32.39
  -3   0 -12  566.85   20.05
  -3   0  12  622.08   20.05
   3   0  12  605.73   19.65
   3   0  12  596.17   30.84
  -3   0 -13    1.23    2.55
   3   0  13    1.49    4.87
   3   0  13    2.96    4.25
   3   0  13   -0.72    2.45
  -3   0  13   -1.18    2.71
  -3   0  13   -1.83    4.39
  -3   0 -14   98.42    6.69
   3   0  14   76.52   10.74
   3   0  14   85.89   11.21
   3   0  14   86.48    6.09
  -3   0  14   99.54    6.59
  -3   0  14   84.51   12.51
   3   0  14   69.77   12.20
   3   0  15   -1.37    4.14
   3   0  15   12.26    3.71
   3   0  15   -1.63    2.42
  -3   0  15    9.91    3.68
   3   0  15    7.27    3.30
  -3   0 -16    8.27    2.33
   3   0  16    7.09    2.31
  -3   0  16    2.55    2.41
  -3   0  17   -1.00    1.81
   3   0  17   -1.40    1.79
  -3   0 -17   -1.78    1.70
  -3   0 -18    4.05    1.37
  -3   1   0    1.35    1.32
   3  -1   0    0.64    1.00
   3  -1   0    0.16    0.94
   3  -1  -1 3317.32   80.51
   3  -1   1 3310.72   82.44
  -3   1   1 3332.62   82.95
   3  -1   1 3438.54   82.60
   3  -1  -1 3307.98   80.51
   3  -1   2   62.08    4.52
  -3  -1   2   71.33    5.70
   3  -1   2   69.86    4.65
  -3   1   2   68.35    5.02
   3  -1   2   69.16    4.74
  -3  -1   3   -0.50    2.16
  -3   1   3    2.53    1.88
  -3  -1   3    1.17    0.92
   3  -1   3    1.15    1.73
  -3   1   3    0.77    2.41
  -3  -1   3    1.75    0.95
   3  -1   4   52.98    5.45
  -3  -1   4   55.50    6.06
  -3   1   4   49.37    3.63
   3   1   4   64.72    6.08
   3  -1   4   70.50    6.64
  -3  -1   4   55.55    3.76
   3  -1   4   70.13    6.66
  -3  -1   4   55.94    3.73
  -3   1   4   67.32    6.41
  -3  -1   4   57.72    6.47
   3   1   4   64.69    6.18
  -3   1   4   56.20    3.73
   3   1   5   34.18    4.67
   3  -1   5   32.16    4.65
  -3   1   5   31.84    4.84
  -3   1   5   31.78    3.08
  -3  -1   5   31.10    3.06
  -3  -1   5   42.96    5.91
   3  -1   5   38.98    4.91
  -3   1   5   35.32    3.20
  -3  -1   5   30.50    3.08
   3   1   5   35.75    4.89
  -3  -1   6   17.07    3.16
   3   1   6   16.30    3.80
  -3   1   6   20.12    3.07
   3  -1   6   25.11    4.90
  -3  -1   6   30.02    6.25
  -3   1   6   22.79    5.14
  -3   1   6   18.21    3.06
   3  -1   6   19.92    4.99
   3   1   6   26.38    4.48
  -3  -1   6   14.59    3.13
   3   1   7   42.83    5.84
   3  -1   7   35.10    5.38
  -3  -1   7   42.71    4.49
  -3  -1   7   30.47    5.61
  -3   1   7   37.40    4.03
  -3   1   7   32.86    5.63
   3   1   7   43.63    5.81
  -3  -1   7   40.40    4.33
  -3   1   7   35.50    4.00
   3  -1   7   32.92    5.21
  -3   1   8   39.83    7.26
  -3  -1  -8   41.25    3.95
  -3  -1   8   39.29    5.04
  -3   1   8   42.95    5.00
  -3  -1   8   39.70    5.07
  -3   1   8   49.31    3.87
  -3  -1   8   48.95    4.06
  -3   1   8   36.53    4.79
   3  -1   9   32.80    3.70
   3  -1  -9   39.39    3.27
  -3  -1  -9   39.07    3.84
  -3   1  -9   43.56    3.88
  -3   1   9   37.41    5.02
   3  -1   9   32.65    6.12
   3   1   9   31.93    5.95
  -3  -1   9   36.95    7.31
  -3   1   9   37.07    3.70
   3   1   9   43.13    3.83
  -3  -1   9   42.28    3.70
   3  -1   9   46.60    7.13
  -3   1   9   44.93    5.31
   3   1   9   50.04    7.33
  -3   1  10   25.41    6.56
  -3  -1  10   17.00    5.81
  -3  -1 -10   20.13    3.31
  -3   1 -10   22.71    3.46
   3  -1  10   22.81    5.70
   3   1  10   26.25    6.07
   3  -1  10   30.90    3.69
  -3   1  10   24.09    3.44
  -3  -1  10   24.49    3.42
   3   1  10   23.84    3.31
   3  -1  10   24.07    5.81
   3   1  10   26.33    6.18
  -3  -1  11    6.84    4.40
  -3   1  11   17.21    5.51
  -3  -1 -11   12.08    3.25
  -3   1 -11    9.02    2.96
   3   1 -11    7.60    2.40
   3  -1  11    8.05    4.72
   3   1  11   11.51    5.45
   3  -1  11   18.76    5.84
  -3  -1  11    8.91    3.02
  -3   1  11    2.72    2.61
   3   1  11    8.64    2.70
   3  -1  11   11.70    2.92
   3   1  11   12.83    4.81
  -3  -1  12   22.05    7.11
  -3   1  12   40.33    8.38
  -3  -1 -12   18.59    3.68
  -3   1 -12   29.37    3.96
   3   1 -12   21.40    3.24
   3   1  12   20.88    6.60
   3  -1  12   37.92    7.97
   3  -1  12   30.48    7.12
   3   1  12   26.56    6.75
  -3  -1  12   22.86    3.88
   3   1  12   28.73    3.84
  -3   1  12   27.43    4.04
   3  -1  12   26.91    3.89
   3   1  13    2.09    2.43
   3  -1  13    0.74    2.82
  -3  -1  13    3.55    2.75
  -3  -1  13   -3.80    5.46
  -3   1  13    5.21    4.46
  -3   1 -13   -0.41    2.71
  -3  -1 -13    2.89    2.57
   3   1 -13    0.33    2.03
   3   1  13    2.92    4.20
   3  -1  13    1.52    4.38
   3  -1  13    1.52    3.89
  -3   1  13   -1.56    2.94
   3   1  13    2.92    3.51
  -3  -1  14   13.09    6.13
   3   1  14    9.53    4.59
  -3   1  14   13.59    4.37
   3  -1  14    8.20    5.59
  -3   1 -14   10.12    3.04
   3   1  14   14.42    5.25
   3  -1  14    5.99    5.09
   3   1  14    5.81    4.38
   3  -1  14   12.05    5.48
   3  -1  14   10.95    2.97
   3   1  14   10.90    2.86
  -3  -1  14    5.13    2.52
  -3   1  14    4.67    2.77
   3   1  15   -4.04    5.04
   3  -1  15    1.39    3.78
   3   1  15    6.68    4.03
   3  -1  15    9.66    4.16
   3   1  15   -0.93    2.17
  -3  -1  15    5.18    3.13
   3  -1  15   11.29    4.84
   3   1  15   10.31    3.83
  -3  -1 -16   -0.99    2.15
   3  -1  16    0.28    2.02
   3   1  16    1.53    1.73
  -3   1  16    4.06    2.29
  -3  -1  16    2.89    2.44
  -3  -1 -17   14.01    2.44
  -3   1 -17   15.24    2.45
   3  -1  17   11.05    2.13
   3   1  17   10.94    2.03
  -3  -1  17   15.16    2.64
   3  -1  18    0.97    1.20
  -3   1 -18    0.16    1.31
  -3  -1 -18   -0.77    1.34
  -3  -2   0   -0.31    1.79
  -3   2   0   -0.81    1.37
   3  -2   0   -1.44    1.54
   3  -2   0    1.91    1.52
   3  -2   1 5781.16  141.24
  -3   2   1 5783.92  140.44
  -3   2  -1 5782.54  139.76
  -3  -2   1 5872.09  141.75
   3  -2  -1 5701.85  139.87
   3  -2   1 5776.56  141.25
   3  -2  -1 5771.84  139.88
   3  -2   2    4.82    2.22
  -3  -2   2    6.87    2.88
  -3   2   2    3.39    2.24
  -3  -2   2    4.42    2.55
   3  -2   2    5.16    2.45
   3  -2   3  531.86   18.35
  -3  -2   3  513.29   19.65
  -3  -2   3  488.53   15.12
   3  -2   3  485.45   17.64
  -3  -2   3  499.77   15.17
   3  -2   3  522.70   18.29
  -3  -2   3  517.58   18.00
  -3  -2   4  269.75   12.30
  -3  -2   4  255.79    9.67
  -3   2   4  256.99   11.97
  -3  -2   4  248.68   13.32
   3  -2   4  269.59   12.43
  -3  -2   4  248.56    9.58
   3  -2   4  244.52   12.07
   3  -2   4  249.43   11.45
   3  -2   5  816.28   28.18
  -3   2   5  825.96   27.92
  -3  -2   5  772.14   23.99
  -3  -2   5  805.32   30.10
  -3  -2   5  771.84   24.03
   3  -2   5  879.38   28.79
   3  -2   5  821.58   26.62
   3  -2   6  481.80   20.57
  -3  -2   6  465.91   16.90
  -3  -2   6  441.80   22.02
  -3   2   6  477.52   20.59
   3   2   6  488.43   19.95
  -3   2   6  450.96   16.23
  -3   2   6  453.94   16.29
  -3  -2   6  454.79   16.80
   3  -2   6  502.83   20.96
   3   2   6  460.10   19.69
   3  -2   7 2191.07   66.20
   3   2   7 2321.56   65.64
  -3  -2   7 2272.29   70.47
  -3   2   7 2272.98   67.09
  -3   2   7 2156.44   60.05
  -3  -2   7 2233.04   61.14
   3   2   7 2298.37   65.71
   3  -2   7 2347.58   66.87
  -3   2   7 2224.17   60.23
  -3  -2   7 2190.82   61.05
  -3   2   8   84.26    9.37
  -3   2   8   97.92    7.30
  -3  -2   8   88.44    7.41
  -3   2   8  104.51    5.61
  -3  -2   8   98.03    5.34
  -3   2   8  100.63    7.38
  -3  -2   8  101.29    7.96
  -3  -2  -8  101.37    5.66
  -3  -2   9 1692.24   60.01
   3  -2   9 1668.09   55.08
   3   2   9 1670.80   53.77
  -3   2   9 1498.31   47.51
  -3  -2  -9 1631.95   43.29
   3   2   9 1607.50   42.12
  -3   2   9 1593.31   42.73
  -3  -2   9 1630.26   42.85
   3  -2   9 1634.04   43.18
   3   2   9 1717.94   54.35
  -3   2   9 1469.97   47.44
   3  -2   9 1665.10   55.28
  -3   2  10   -1.34    3.21
  -3  -2  10    1.61    3.87
  -3  -2 -10    4.40    2.73
   3  -2  10    2.52    3.43
   3   2  10    1.14    4.00
   3  -2  10    2.51    3.22
   3   2  10    3.42    4.01
  -3  -2  10    1.24    2.46
  -3   2  10    2.77    2.42
   3  -2  10    1.94    2.61
   3   2  10    0.27    2.22
  -3   2  11  461.68   26.73
   3  -2  11  408.43   24.88
  -3  -2  11  431.80   28.06
   3   2  11  420.48   24.20
  -3  -2 -11  420.91   15.71
  -3   2 -11  413.02   15.49
   3  -2  11  427.66   15.46
   3   2  11  429.72   14.84
  -3   2  11  427.75   15.50
  -3  -2  11  453.78   15.74
   3   2  11  431.90   24.64
   3  -2  11  442.72   25.73
  -3  -2  12    2.26    2.94
   3   2  12   -0.64    2.23
   3  -2  12    0.37    2.48
  -3  -2  12   -3.80    5.73
  -3   2  12   -1.58    4.31
  -3   2 -12   -0.39    2.57
   3   2 -12   -1.96    2.41
   3   2  12    1.38    4.15
   3  -2  12    1.51    4.33
   3  -2  12    3.00    4.31
  -3   2  12    2.60    2.65
   3   2  12    2.77    3.55
   3   2  13  296.24   20.90
   3   2  13  255.74   22.13
  -3  -2  13  316.99   24.83
  -3   2  13  259.08   20.91
   3  -2  13  322.18   22.36
   3   2 -13  275.46   11.52
  -3   2 -13  312.34   12.94
   3  -2  13  294.06   12.32
   3   2  13  290.87   11.77
  -3   2  13  285.20   12.46
  -3  -2  13  305.80   12.71
   3   2  13  325.77   21.74
   3  -2  13  306.06   22.04
  -3  -2  14    5.75    5.51
  -3   2  14   21.89    5.32
   3  -2  14   12.48    6.55
   3   2  14   21.49    5.64
  -3   2 -14   13.29    3.22
  -3  -2 -14    8.35    2.90
   3   2  14   17.07    5.33
   3  -2  14    9.17    5.38
   3   2  14   11.34    4.82
   3  -2  14    9.13    4.38
  -3   2  14    8.03    2.98
   3   2  14    4.52    2.37
   3  -2  14   16.32    3.22
  -3  -2  14    3.15    2.87
  -3  -2  15   70.47   10.60
   3   2  15   72.21    9.36
   3  -2  15   74.28   11.83
  -3  -2 -15   57.79    5.14
   3  -2  15   69.40    9.63
   3  -2  15   79.10    9.63
  -3   2  15   78.19    5.65
   3   2  15   49.32    4.36
   3  -2  15   67.10    5.26
   3   2  15   58.65    8.67
  -3  -2 -16    8.35    2.56
   3  -2  16    5.71    2.31
  -3  -2  16    5.07    2.45
  -3  -2 -17  291.20   10.65
  -3   2 -17  306.12   10.85
  -3  -2  17  292.65   10.75
   3  -2  17  289.18   10.31
  -3   2 -18    4.95    1.42
   3  -2  18    3.17    1.31
   3  -3   0    0.33    1.85
  -3  -3   0    1.04    1.22
  -3  -3   0    1.03    2.09
  -3   3   0    1.41    1.14
  -3  -3   0    0.36    1.78
   3  -3   0    0.33    1.72
   3  -3   1  472.17   16.47
   3  -3  -1  452.48   15.49
   3  -3   1  467.34   16.42
  -3  -3  -1  445.52   12.57
  -3  -3   1  471.66   16.33
  -3   3   1  444.50   14.38
  -3  -3   1  472.57   16.01
  -3   3  -1  443.35   13.33
   3  -3  -1  445.08   15.42
   3  -3   2  347.63   13.94
  -3  -3   2  354.35   14.72
  -3  -3  -2  322.83    9.44
  -3  -3   2  346.47   13.20
   3  -3   2  337.88   13.83
  -3  -3   3   25.84    4.14
  -3  -3   3   21.01    2.88
   3  -3   3   30.40    4.20
   3  -3   3   28.44    4.29
  -3  -3   3   26.74    3.78
   3  -3   3   22.51    3.87
  -3  -3   3   25.12    3.00
  -3  -3   4  709.11   26.17
   3  -3   4  689.57   24.44
   3  -3   4  651.46   23.66
  -3  -3   4  661.87   21.27
  -3  -3   4  674.84   21.40
   3  -3   4  659.95   24.18
  -3  -3   4  683.64   23.43
   3  -3   5   46.20    5.74
   3  -3   5   43.41    5.20
  -3  -3   5   54.62    4.84
  -3   3   5   52.18    5.26
  -3  -3   5   49.17    6.47
  -3  -3   5   54.51    4.77
   3  -3   5   54.78    6.16
   3  -3   6   48.61    6.52
  -3  -3   6   51.19    5.08
  -3   3   6   56.91    6.09
  -3  -3   6   37.55    6.18
  -3  -3   6   53.67    5.11
   3  -3   6   61.77    7.03
   3  -3   6   52.53    5.86
  -3  -3   7  120.28    8.34
  -3  -3   7  110.68   11.27
  -3   3   7  105.00    7.34
   3   3   7  102.02    9.04
  -3   3   7  100.91    9.03
   3  -3   7  109.11   10.13
  -3  -3  -7  119.20    5.95
  -3  -3   7  112.73    5.51
  -3   3   7  113.85    5.65
  -3  -3   7  115.72    8.30
  -3   3   7  112.69    7.53
   3   3   7  123.25    9.83
   3  -3   7  119.66   10.56
  -3  -3   8   10.01    2.39
  -3  -3   8   11.10    3.26
  -3   3   8    9.56    3.11
  -3   3   8    5.68    3.33
  -3  -3   8    6.56    2.93
  -3   3   8    8.40    2.32
  -3   3   8    8.44    3.07
   3   3   9   35.97    6.32
  -3   3   9   29.78    4.78
   3  -3   9   36.86    7.14
  -3  -3   9   37.30    7.95
  -3   3   9   36.22    3.79
  -3  -3   9   38.03    3.76
   3   3   9   38.17    3.34
   3   3   9   40.14    6.99
  -3   3   9   35.61    5.06
   3  -3   9   40.30    7.59
  -3  -3  10   88.89   12.42
  -3   3  10   97.25   11.06
   3  -3  10  112.13   12.00
   3   3  10   95.67   10.63
  -3  -3  10   93.62    5.99
   3  -3  10  103.28    6.60
   3   3  10  100.33    5.66
  -3   3  10  105.50    6.37
   3   3  10  104.84   11.28
   3  -3  10  122.30   12.72
  -3  -3  11   36.40    4.24
   3  -3  11   37.34    4.27
   3   3  11   33.83    3.64
  -3  -3  11   47.86    9.20
  -3   3  11   27.45    7.10
   3  -3  11   32.32    7.36
   3   3  11   42.03    7.72
   3  -3  11   49.70    8.65
  -3   3  11   36.41    4.22
   3   3  11   36.99    7.38
   3   3  12   79.70   10.48
  -3  -3  12   56.81   11.21
  -3   3  12   96.13   10.85
  -3  -3 -12   84.89    6.43
  -3   3 -12   50.28    5.00
   3  -3  12   56.42    9.77
   3  -3  12   46.79    8.63
  -3   3  12   60.88    5.35
   3  -3  12   58.54    5.44
   3   3  12   71.61    5.21
  -3  -3  12   59.31    5.33
   3   3  12   85.34   11.08
   3   3  13  245.64   18.67
   3  -3  13  236.51   19.42
   3  -3  13  198.22   20.34
  -3  -3  13  249.71   22.03
   3   3  13  194.14   18.03
  -3   3 -13  227.60   10.71
  -3  -3 -13  224.07   10.87
   3   3 -13  212.07    9.81
  -3   3  13  208.25   10.25
  -3  -3  13  228.92   10.57
   3  -3  13  228.95   10.48
   3   3  13  237.68   18.40
   3  -3  13  246.91   19.42
  -3  -3  14   -0.78    2.61
   3  -3  14    1.12    2.66
  -3  -3  14   -1.94    5.28
   3  -3  14   -2.08    5.00
   3   3  14    9.81    3.64
  -3  -3 -14   -2.49    3.13
  -3   3 -14   -2.78    2.73
   3  -3  14    1.54    4.42
   3   3  14   -4.17    4.00
   3  -3  14    1.54    3.42
  -3   3  14   -1.87    2.61
   3   3  14    2.78    3.79
  -3  -3  15    2.51    2.37
   3  -3  15    3.73    2.39
  -3  -3  15    5.29    4.81
   3  -3  15    1.89    4.54
  -3  -3 -15    3.75    2.61
  -3   3 -15    0.36    2.23
  -3  -3 -16  164.40    8.01
  -3   3 -16  176.83    8.14
  -3  -3  16  162.58    8.00
   3  -3  16  165.40    7.81
  -3  -3 -17    5.37    1.92
  -3   3 -17    8.12    2.05
   3  -3  17    5.37    1.97
  -3  -3  17    8.08    2.17
  -3   3 -18   24.69    2.21
   3  -3  18   22.35    2.12
   3  -4   0    2.20    2.26
  -3  -4   0    0.52    1.43
  -3  -4   0    0.75    1.78
   3  -4   0    1.76    2.04
  -3  -4   0   -0.91    1.89
   3  -4   1 7567.86  181.60
  -3  -4  -1 7539.81  176.83
  -3  -4   1 7656.93  178.65
   3  -4   1 7538.59  181.56
  -3   4  -1 6982.16  174.43
  -3  -4   1 7472.64  179.58
  -3  -4   1 7674.42  181.52
   3  -4   2  131.45    8.64
  -3  -4   2  154.62    8.04
  -3  -4  -2  148.70    6.29
  -3   4  -2  141.28    5.26
  -3  -4   2  134.86    7.65
   3  -4   2  135.30    8.84
  -3  -4   3 4833.25  124.54
   3  -4   3 4837.26  123.74
  -3  -4   3 4768.74  120.58
   3  -4   3 4776.97  124.08
  -3  -4   3 4843.39  121.23
   3  -4   3 4849.97  123.80
  -3  -4   3 4782.25  120.62
   3  -4   4  404.21   18.29
  -3  -4   4  405.44   19.08
  -3  -4   4  402.11   16.03
   3  -4   4  425.26   18.34
  -3  -4   4  425.20   17.01
  -3  -4   4  420.69   16.34
   3  -4   4  456.38   19.00
   3  -4   5 1784.70   52.92
  -3  -4   5 1762.69   50.26
   3  -4   5 1796.55   54.27
  -3  -4   5 1742.69   50.05
   3  -4   5 1770.82   54.15
  -3  -4   5 1766.47   55.52
  -3  -4   6   49.14    7.28
  -3   4   6   38.96    5.22
  -3  -4   6   45.39    5.40
   3  -4   6   41.89    6.62
   3  -4   6   46.66    6.16
  -3  -4   6   37.86    4.91
   3  -4   6   61.72    7.56
  -3  -4   7 1921.17   57.20
  -3   4   7 1981.80   58.63
  -3  -4  -7 1943.12   51.21
  -3   4   7 2008.16   50.62
  -3  -4   7 1989.82   50.33
  -3  -4   7 1898.48   57.18
  -3   4   8   24.15    5.20
  -3  -4   8   37.09    7.93
  -3  -4  -8   33.81    3.92
   3   4   8   37.92    6.61
  -3   4   8   29.89    4.63
   3  -4   8   34.26    6.61
  -3  -4   8   35.69    5.55
   3  -4   8   28.42    6.33
  -3  -4   8   33.39    5.28
  -3   4   8   35.88    3.67
  -3  -4   8   37.95    3.51
   3   4   8   36.01    6.32
  -3   4   8   33.61    4.83
  -3  -4   9 2152.60   71.19
   3   4   9 2076.34   63.59
   3  -4   9 1933.17   65.79
  -3  -4  -9 1934.06   52.11
  -3   4   9 1923.33   51.28
  -3  -4   9 1934.77   51.18
   3   4   9 2020.59   63.37
   3  -4   9 1969.91   66.16
  -3  -4  10   25.47    3.79
   3  -4  10   20.41    3.81
  -3  -4  10   19.20    7.29
  -3  -4 -10   22.30    3.72
   3   4  10   32.05    6.84
   3  -4  10   14.27    5.68
   3  -4  10   34.04    7.75
  -3   4  10   25.74    3.83
   3   4  10   24.95    6.13
   3  -4  11 1318.08   53.99
  -3  -4  11 1505.23   60.47
   3   4  11 1393.65   52.12
  -3  -4 -11 1462.61   40.60
  -3   4  11 1402.08   39.61
   3  -4  11 1447.36   40.19
  -3  -4  11 1400.69   39.58
   3   4  11 1453.21   52.63
   3  -4  11 1377.84   54.39
   3  -4  12   11.84    3.22
  -3  -4  12   13.59    3.23
  -3  -4  12    9.99    5.46
  -3   4 -12   15.63    3.25
  -3  -4 -12   12.82    3.22
   3   4  12   17.87    5.59
   3  -4  12   11.35    4.90
   3  -4  12   17.81    5.89
  -3   4  12   14.08    3.12
   3   4  12   12.40    5.17
   3   4  13  140.46   14.29
   3  -4  13  153.62   17.88
  -3  -4  13  173.60   18.57
   3  -4  13  164.15   16.51
  -3  -4 -13  168.37    9.40
  -3   4 -13  174.50    9.10
   3   4 -13  156.61    8.36
  -3   4  13  163.62    8.97
   3  -4  13  167.07    8.98
  -3  -4  13  179.59    9.02
   3  -4  13  169.20   16.72
   3   4  13  173.00   15.56
  -3  -4  14   38.61    8.79
   3  -4  14   22.57    7.48
  -3   4 -14   26.13    3.82
   3   4  14   27.09    6.77
   3  -4  14   12.31    5.45
   3   4  14   24.44    6.32
  -3  -4  14   35.08    4.19
   3  -4  14   33.00    4.13
   3  -4  14   30.87    6.90
  -3  -4 -15  417.94   15.43
  -3   4 -15  434.05   15.34
   3   4 -15  391.08   14.19
  -3  -4  15  434.77   15.32
   3  -4  15  436.48   15.17
  -3   4 -16   -0.29    1.87
  -3  -4 -16    0.58    1.83
   3  -4  16    1.65    1.97
  -3  -4  16    0.29    2.05
  -3  -4  17  409.92   13.21
   3  -4  17  399.40   12.93
   3  -4  18    2.48    1.26
  -3   4 -18    2.27    1.17
   3  -5   0    1.11    2.30
  -3  -5   0    0.41    1.83
  -3  -5   0    0.36    1.66
  -3  -5   0   -0.56    2.15
   3  -5   0    1.11    2.32
  -3  -5   1   86.01    7.07
   3  -5  -1   96.64    6.21
  -3  -5   1   87.60    6.20
   3  -5   1   90.78    7.54
   3  -5   1   83.61    7.14
  -3  -5  -1   89.28    5.67
  -3  -5   1   88.33    6.13
  -3  -5   2 2118.31   57.66
   3  -5   2 2157.83   61.36
  -3  -5   2 2188.96   58.66
   3  -5   2 2183.13   61.41
  -3  -5   2 2096.53   60.66
  -3  -5  -2 2162.28   56.28
  -3  -5   3    9.71    3.03
   3  -5   3    8.32    3.51
  -3  -5   3   15.67    3.17
   3  -5   3   12.63    3.71
  -3  -5   3    9.02    2.90
   3  -5   3    6.26    3.04
   3  -5   4 1533.10   48.55
  -3  -5   4 1607.99   46.05
  -3  -5   4 1600.05   49.58
   3  -5   4 1529.07   48.51
  -3  -5   4 1515.95   45.04
   3  -5   4 1498.28   48.43
  -3  -5   4 1559.59   45.90
  -3  -5   5    7.54    3.43
   3  -5   5    8.62    3.59
  -3  -5   5   10.51    3.28
  -3  -5   5    8.69    3.04
   3  -5   5    5.19    3.34
   3  -5   5   10.26    3.73
  -3  -5   6   77.60    4.30
  -3  -5  -6   72.91    4.97
   3  -5   6   80.61    8.41
  -3  -5   6   79.25    7.41
  -3  -5   6   83.00    9.58
   3  -5   6   71.32    8.79
   3  -5   6   85.14    9.62
  -3  -5   6   74.63    7.19
  -3  -5  -7   21.81    3.15
  -3  -5   7   22.00    4.71
  -3  -5   7   23.53    4.82
  -3   5   7   32.75    3.27
  -3  -5   7   25.37    2.87
   3  -5   8  118.58   12.32
  -3  -5   8  100.77   11.90
  -3  -5  -8  100.07    6.32
  -3  -5   8  121.32   10.27
  -3   5   8  102.08    5.87
  -3  -5   8  117.04    6.03
   3  -5   8   99.86   11.23
  -3  -5   8  108.56    9.76
   3   5   9   96.66   10.32
  -3   5   9  101.07    8.84
  -3  -5   9  117.24   13.51
  -3  -5  -9  104.29    6.66
   3  -5   9   92.99   11.85
   3  -5   9   83.26   11.09
  -3   5   9   93.15    5.99
  -3  -5   9   99.92    6.00
   3   5   9  106.61   10.80
  -3  -5  10  173.34   17.41
   3  -5  10  211.01   17.60
   3   5  10  211.82   16.27
  -3  -5 -10  189.53    9.66
  -3   5  10  196.59    9.19
  -3  -5  10  191.24    8.94
   3  -5  10  186.25    9.42
   3  -5  10  214.34   17.78
   3   5  10  190.91   15.20
  -3  -5  11   38.16    4.26
   3  -5  11   37.82    4.64
  -3  -5  11   35.04   10.05
  -3  -5 -11   39.85    4.57
   3  -5  11   40.51    8.76
   3   5  11   55.56    8.63
   3  -5  11   32.46    7.72
  -3   5  11   40.79    4.42
   3   5  11   40.99    7.93
  -3  -5  12   16.20    6.90
   3  -5  12   18.89    7.40
  -3  -5 -12   15.70    3.32
   3  -5  12   26.74    7.29
   3   5  12   16.55    5.89
   3  -5  12   20.13    6.66
   3   5  12   13.80    5.48
   3  -5  12   15.66    3.60
  -3  -5  12   23.20    3.78
  -3  -5  13   38.56    4.50
  -3  -5  13   50.29   10.06
   3  -5  13   33.66    9.80
  -3   5 -13   48.35    4.83
  -3  -5 -13   40.76    4.73
   3  -5  13   44.62    9.07
   3  -5  13   62.70   10.33
   3   5  13   44.31    8.22
   3  -5  13   51.00    5.02
   3   5  13   47.16    8.52
   3   5  14    2.62    3.95
   3  -5  14    9.19    3.41
   3  -5  14   -1.53    4.40
   3   5  14    1.31    3.95
  -3  -5  14    1.89    4.21
   3  -5  14    1.99    4.42
   3  -5  15    3.56    2.18
  -3  -5  15    4.17    2.30
  -3   5 -15    1.68    2.02
  -3  -5 -15    1.71    2.20
   3   5 -15    1.67    1.83
   3  -5  16    4.45    2.20
  -3  -5  16    1.06    2.05
   3   5 -16    1.01    1.60
  -3   5 -16    5.72    2.25
  -3  -5  17   11.66    2.08
   3  -5  17   10.72    1.96
   3  -6   0    0.51    1.68
   3  -6   0    0.68    2.39
  -3  -6   0   -0.67    2.19
   3  -6   0    0.68    2.31
  -3  -6   0   -0.46    1.73
  -3  -6   0   -2.23    1.99
   3  -6   1    4.30    3.26
  -3  -6   1    5.54    2.16
  -3  -6  -1    8.95    2.60
  -3  -6  -1    3.95    2.15
  -3  -6   1    7.50    2.73
  -3  -6   1    5.47    2.98
   3  -6  -1   12.18    2.87
   3  -6   1    5.75    3.33
  -3  -6   2   52.76    5.56
   3  -6   2   57.28    6.52
  -3  -6   2   54.76    5.00
   3  -6   2   50.20    6.83
  -3  -6  -2   53.50    5.01
   3  -6   2   48.82    6.28
  -3  -6   2   51.24    6.14
   3  -6   3   13.22    4.26
  -3  -6   3   12.53    2.96
  -3  -6   3   15.42    3.38
   3  -6   3   15.81    4.73
   3  -6   3   18.96    4.63
   3  -6   4   37.86    6.51
  -3  -6   4   51.54    6.61
   3  -6   4   30.65    5.69
  -3  -6   4   38.23    4.80
   3  -6   4   36.55    6.49
  -3  -6   5  140.42   12.05
  -3  -6   5  123.46    6.10
  -3  -6   5  131.88    6.04
  -3  -6   5  131.51    5.81
  -3  -6  -5  143.12    6.96
   3  -6   5  150.76   11.78
  -3  -6   5  133.08   10.20
  -3  -6   5  125.94    5.78
  -3  -6   5  145.47   10.69
  -3  -6   6  536.73   23.22
  -3  -6  -6  546.03   17.36
  -3  -6   6  505.92   15.74
  -3  -6   6  505.98   22.73
  -3  -6   7   72.17    8.25
  -3  -6   7   94.34   10.99
  -3  -6   7   67.37    4.46
   3  -6   7   84.83   10.43
  -3  -6   7   83.17    8.80
  -3  -6   7   66.85    4.51
   3  -6   7   87.69   10.42
  -3  -6  -7   65.71    5.33
   3  -6   7   86.75    9.78
  -3  -6   8  163.08   15.74
   3  -6   8  203.64   16.66
  -3  -6  -8  189.23    9.41
  -3  -6   8  193.09    8.33
   3  -6   8  199.17   16.50
  -3  -6   9   92.83   12.55
  -3  -6  -9   66.64    5.86
   3   6   9   65.38    9.48
   3  -6   9   57.08   10.33
  -3   6   9   61.77    7.37
   3  -6   9   79.95   11.07
  -3  -6   9   66.44    5.06
  -3   6   9   51.60    7.04
   3   6   9   76.05   10.07
  -3  -6  10   38.87    9.24
  -3  -6 -10   25.84    4.16
   3  -6  10   27.54    7.54
   3   6  10   33.45    7.15
   3  -6  10   52.02   10.36
   3  -6  10   37.27    4.55
  -3  -6  10   35.88    4.10
   3   6  10   19.25    6.11
  -3  -6  11   15.77    6.21
   3  -6  11   14.14    6.09
  -3  -6 -11    8.79    3.15
   3  -6  11   10.21    5.58
   3   6  11   20.34    6.41
   3  -6  11    1.70    5.14
   3  -6  11   12.88    3.38
  -3  -6  11    8.87    2.98
   3   6  11   14.92    5.23
  -3  -6  12   16.15    7.34
   3  -6  12    4.16    5.67
  -3  -6 -12    2.20    3.21
   3  -6  12   10.33    5.64
   3   6  12    8.30    4.70
   3  -6  12    8.61    5.86
   3  -6  12   11.70    3.12
  -3  -6  12    6.96    2.81
   3   6  12   16.57    5.32
  -3  -6  13   -1.97    4.39
   3  -6  13    8.15    6.14
  -3   6 -13   -0.40    1.91
  -3  -6 -13    1.69    2.74
   3  -6  13    3.31    3.98
   3   6  13    1.35    3.48
   3  -6  13   -1.65    3.68
  -3  -6  13   -1.45    2.48
   3  -6  13   -0.39    2.62
   3   6  13    1.36    4.27
  -3  -6  14   21.79    7.57
   3  -6  14   14.98    6.14
   3   6  14   13.81    5.72
  -3  -6 -14   15.63    3.48
  -3   6 -14   12.76    3.23
   3   6 -14   15.38    2.96
   3  -6  14   25.33    5.91
   3   6  14   11.29    4.43
   3  -6  14   10.41    5.58
  -3  -6  14   17.51    3.21
   3  -6  14   15.64    3.31
  -3  -6  15    9.64    2.45
   3  -6  15   11.26    2.71
  -3   6 -15   10.37    2.61
   3   6 -15   15.04    2.53
  -3  -6  16    4.65    2.12
   3  -6  16    5.77    2.13
   3   6 -16    1.87    1.71
  -3   6 -16    4.97    1.97
  -3  -6  17   48.78    3.25
   3  -6  17   49.67    3.28
  -3  -7   0    2.85    2.07
  -3  -7   0   -1.71    2.32
  -3  -7   0    0.79    2.68
   3  -7   0   -0.62    2.33
  -3  -7  -1    0.55    2.19
  -3  -7   1    1.81    2.06
   3  -7   1    4.28    3.39
  -3  -7   1    1.62    2.44
   3  -7  -1    1.20    1.96
  -3  -7   1    2.25    1.83
  -3  -7  -1   -0.53    2.30
   3  -7   1    0.85    2.90
   3  -7   2   82.71    8.83
  -3  -7   2   78.52    7.17
  -3  -7   2   74.37    8.17
  -3  -7  -2   73.66    6.47
   3  -7   2   81.05    9.23
  -3  -7  -2   75.41    6.86
  -3  -7   2   62.15    5.71
   3  -7   2   83.36    8.65
   3  -7   3    3.87    3.29
  -3  -7   3    5.61    1.67
   3  -7   3    1.93    3.62
  -3  -7   3    2.72    2.85
   3  -7   3    4.10    3.36
  -3  -7   3    5.00    3.05
  -3  -7  -3    6.06    2.70
  -3  -7   3    7.44    2.63
  -3  -7   3    4.73    1.64
  -3  -7   4  180.68   13.07
  -3  -7   4  169.54    7.02
  -3  -7   4  177.29    7.30
  -3  -7   5    3.67    1.52
  -3  -7   5    6.58    1.92
  -3  -7   5    5.50    2.10
  -3  -7   5   -1.08    3.67
  -3  -7   5    2.54    1.61
   3  -7   6   12.04    5.17
  -3  -7   6    8.65    2.38
   3  -7   6   13.77    5.34
  -3  -7   6    9.01    2.24
   3  -7   6    8.75    5.45
  -3  -7   7  335.77   21.64
   3  -7   7  371.63   22.85
  -3  -7   7  295.17   10.85
  -3  -7  -7  296.57   12.31
   3  -7   7  271.68   18.57
  -3  -7   7  307.95   10.93
   3  -7   7  253.16   19.49
  -3  -7   8   14.14    6.06
  -3  -7  -8   10.81    3.15
   3  -7   8   15.10    6.14
   3  -7   8    4.53    4.76
  -3  -7   8   19.17    5.48
  -3  -7   8   17.90    2.86
  -3  -7   8   21.16    5.01
  -3  -7  -9   17.54    3.70
   3  -7   9   22.85    7.28
   3  -7   9   27.73    7.12
  -3  -7   9   19.64    3.09
  -3  -7   9   19.10    6.33
  -3  -7  10    7.51    3.82
   3  -7  10   11.50    6.52
  -3  -7 -10    9.78    3.12
   3   7  10   17.44    5.59
   3  -7  10   10.37    5.67
   3  -7  10   13.80    6.84
   3   7  10   17.40    5.96
   3  -7  10   12.73    3.51
  -3  -7  10   12.63    2.88
  -3  -7  11   57.07   10.50
   3  -7  11   44.22   10.08
  -3  -7 -11   51.81    5.42
   3   7  11   55.35    9.06
   3  -7  11   69.10   11.56
   3  -7  11   47.72    9.58
   3  -7  11   52.64    5.00
  -3  -7  11   50.90    4.77
   3   7  11   63.66    9.65
  -3  -7  12   -1.98    3.59
   3  -7  12    4.03    4.85
  -3  -7 -12    0.44    2.30
   3  -7  12   -3.48    5.24
   3  -7  12   -1.74    4.48
   3   7  12    2.75    3.75
  -3  -7  12    3.17    2.39
   3  -7  12   -0.40    2.31
   3   7  12   -1.37    4.32
   3  -7  13   58.37    9.98
   3   7  13   38.02    7.66
   3  -7  13   72.87   11.10
   3   7  13   70.83    9.85
  -3  -7  13   73.54   11.70
   3  -7  13   69.05   11.38
   3  -7  14   -0.33    2.30
  -3  -7  14    0.31    2.20
   3   7 -14    2.54    2.10
  -3   7 -14    2.06    2.09
  -3  -7  15   45.51    3.83
   3  -7  15   53.91    4.32
  -3  -7  15   49.89    6.69
  -3   7 -15   57.67    4.37
   3   7 -15   48.51    3.83
   3   7 -16   10.70    1.81
  -3   7 -16   10.53    2.09
  -3  -7  16    9.83    1.98
   3  -7  16   11.67    2.20
   3  -7  17    2.77    1.30
  -3  -8   0    1.37    2.25
   3  -8   0   -0.75    3.03
  -3  -8   0   -0.92    2.90
  -3  -8   0   -0.24    1.62
  -3  -8   0   -0.49    1.79
  -3  -8   1  748.34   30.25
   3  -8   1  747.17   28.51
   3  -8  -1  701.20   27.15
  -3  -8   1  733.17   27.44
  -3  -8  -1  722.34   26.70
  -3  -8   1  723.03   20.89
  -3  -8  -1  721.52   21.15
  -3  -8   1  708.11   24.08
  -3  -8  -1  711.40   25.27
  -3  -8   2  170.06   12.98
  -3  -8   2  152.89   11.15
  -3  -8   2  177.69    7.37
  -3  -8  -2  182.09   11.20
  -3  -8  -2  164.15    7.55
  -3  -8   2  171.22    7.25
  -3  -8  -2  175.72   10.81
  -3  -8   3  703.48   20.68
  -3  -8  -3  691.12   21.32
  -3  -8  -3  676.24   25.97
  -3  -8   3  726.31   20.59
  -3  -8   3  727.43   30.73
  -3  -8   3  717.70   28.42
   3  -8   4  129.26   13.00
   3  -8   4  161.05   13.91
  -3  -8   4  138.55    6.51
  -3  -8   4  146.47    6.81
  -3  -8   4  143.94    6.55
  -3  -8   4  126.73   12.17
   3  -8   4  145.79   13.38
  -3  -8   5 1173.90   31.84
  -3  -8   5 1157.20   31.43
  -3  -8   5 1124.40   31.31
   3  -8   5 1198.88   45.83
   3  -8   5 1200.23   45.68
   3  -8   5 1167.54   44.70
   3  -8   6  144.12   13.64
  -3  -8   6  152.28    7.08
   3  -8   6  166.64   15.43
   3  -8   6  140.14   14.30
  -3  -8   6  178.34   15.07
   3  -8   7  911.21   40.93
  -3  -8   7  955.47   41.10
  -3  -8   7  878.48   25.68
  -3  -8   7  898.54   25.37
   3  -8   7  916.47   38.22
   3  -8   7  878.02   40.58
  -3  -8   8   61.98    4.58
   3  -8   8   47.59    9.05
   3  -8   8   73.73   10.93
   3  -8   8   58.93    9.74
  -3  -8   8   53.46    9.53
  -3  -8   9  212.48    9.44
   3  -8   9  222.61   19.76
   3  -8   9  222.95   19.60
   3  -8   9  247.24   20.90
  -3  -8   9  209.93   19.04
   3  -8  10   21.59    6.95
  -3  -8  10   22.49    7.24
   3  -8  10   15.20    6.24
   3  -8  10    5.40    5.19
   3   8  10   18.04    5.79
   3   8  10   24.93    7.02
   3  -8  10   21.92    3.82
  -3  -8  10   21.53    3.22
   3  -8  11   91.60   12.61
   3  -8  11  128.21    7.65
  -3  -8  11  116.68    6.83
   3  -8  11   95.24   13.33
   3   8  11  104.57   12.31
  -3  -8  11  113.37   14.85
   3   8  11  106.04   12.25
   3  -8  11  120.45   15.11
   3  -8  12    3.43    4.41
   3  -8  12   -1.89    3.84
   3  -8  12    3.43    4.93
   3   8  12    1.35    3.24
   3  -8  12    3.42    2.58
   3   8  12    1.35    4.06
   3  -8  13  212.88   18.32
   3   8  13  223.93   16.96
   3  -8  13  191.90   17.77
   3  -8  13  239.96   10.33
  -3  -8  13  222.97    9.61
   3  -8  13  228.40   20.03
   3   8  13  191.64   15.92
  -3   8 -14    8.49    2.48
   3  -8  14   10.53    2.60
  -3  -8  14    6.07    2.15
  -3  -8  14    6.90    3.91
  -3  -8  15   97.36    5.15
   3  -8  15   95.05    5.37
   3   8 -15  106.63    5.47
  -3   8 -15  100.23    5.53
   3   8 -16    8.49    1.41
  -3   8 -16    7.74    1.70
   3  -8  16   11.79    1.94
  -3  -9   0    0.80    2.52
   3  -9   0    1.05    2.00
  -3  -9   0   -0.27    1.88
   3  -9   0    0.87    2.51
  -3  -9   1    4.17    3.30
   3  -9   1    8.03    4.86
  -3  -9  -1    5.48    3.26
  -3  -9   1    1.09    3.57
   3  -9   1    5.57    3.27
  -3  -9   1    5.77    2.17
  -3  -9  -1    7.05    2.27
   3  -9   1    8.03    2.18
  -3  -9   2  634.23   18.91
   3  -9   2  596.87   18.05
   3  -9   2  635.63   31.11
  -3  -9  -2  624.31   19.53
  -3  -9   2  629.75   18.95
   3  -9   2  598.70   27.51
  -3  -9   2  606.57   28.77
  -3  -9  -2  615.00   25.22
  -3  -9   3    2.31    1.81
  -3  -9  -3    1.27    2.33
  -3  -9   3    0.44    1.86
  -3  -9   3    0.80    1.57
   3  -9   3   -1.33    4.35
   3  -9   3    1.29    3.10
  -3  -9   3   -1.19    3.58
   3  -9   3    3.85    3.68
   3  -9   4   30.61    6.86
  -3  -9   4   21.43    2.85
   3  -9   4   24.69    6.96
  -3  -9   4   18.97    5.77
  -3  -9   4   21.71    2.99
   3  -9   4   21.77    6.44
  -3  -9  -4   22.46    3.54
  -3  -9   5    9.79    2.43
   3  -9   5   14.74    5.59
   3  -9   5    8.76    5.15
  -3  -9   5   16.26    5.51
  -3  -9   5   13.25    2.57
  -3  -9   5   14.58    2.42
   3  -9   5   23.25    6.61
  -3  -9  -5    9.78    3.08
  -3  -9   6    1.98    1.92
   3  -9   6   -1.56    4.25
  -3  -9   6   -1.45    3.95
   3  -9   6   -2.73    4.11
   3  -9   6    1.55    4.46
  -3  -9   7  145.97    7.21
   3  -9   7  127.61   14.65
   3  -9   7  127.99   14.85
   3  -9   7  127.65   13.20
   3  -9   8   22.79    7.32
   3  -9   8   30.85    6.45
   3  -9   8   14.06    6.20
   3  -9   9    3.64    5.49
   3  -9   9   12.23    4.20
   3  -9   9    1.55    2.77
  -3  -9   9    1.48    2.05
   3  -9   9    1.82    5.98
   3  -9  10    3.68    5.29
   3  -9  10    7.23    3.28
   3   9  10    1.41    3.39
   3  -9  10    1.83    6.01
   3   9  10    1.41    3.84
   3  -9  10    4.28    2.85
  -3  -9  10   -0.31    2.27
   3  -9  11    3.76    2.54
  -3  -9  11    2.16    2.19
   3  -9  11    8.93    5.13
  -3  -9 -11    2.66    2.47
   3  -9  11    1.78    4.28
   3   9  11    5.52    4.52
   3   9  11    2.76    3.54
  -3  -9  12   32.09    3.50
  -3  -9  12   29.77    7.68
   3  -9  12   23.11    6.91
   3  -9  12   30.44    6.56
   3  -9  12   32.78    8.05
   3   9  12   28.45    6.14
  -3  -9 -12   31.29    3.77
   3   9  12   27.11    6.57
  -3  -9  13   -1.29    3.87
  -3  -9  13    3.62    2.17
   3  -9  13    3.12    2.23
  -3   9 -14    2.50    1.90
  -3  -9  14   -2.03    3.58
   3  -9  14    2.08    1.86
   3  -9  15   40.20    3.23
  -3   9 -15   46.67    3.40
   3  -9  16   16.30    1.85
  -3   9 -16   19.04    1.92
   3 -10   0    4.00    3.40
   3 -10   0   -1.53    5.88
  -3 -10   0    0.30    2.14
   3 -10   0   -0.58    2.35
  -3 -10   1 1213.71   33.57
  -3 -10   1 1161.99   33.48
   3 -10   1 1318.04   50.87
   3 -10  -1 1211.16   34.07
   3 -10   1 1229.19   33.20
  -3 -10  -1 1202.86   33.98
   3 -10   1 1238.23   44.32
  -3 -10   1 1231.58   46.45
  -3 -10   2   21.81    3.06
   3 -10   2   16.04    2.60
  -3 -10  -2   16.32    3.10
  -3 -10   2   18.54    2.91
  -3 -10   2   14.10    5.35
   3 -10   2   14.71    4.38
  -3 -10   2   21.65    5.23
   3 -10   2   16.37    6.35
   3 -10   3  927.97   38.51
  -3 -10   3  943.55   40.01
  -3 -10   3  951.49   36.73
   3 -10   3  961.24   41.38
  -3 -10   3  929.45   26.89
  -3 -10  -3  930.26   27.76
  -3 -10   3  915.49   26.95
  -3 -10   4   12.30    2.47
   3 -10   4   13.23    5.18
   3 -10   4    3.03    4.78
  -3 -10   4   11.78    2.41
  -3 -10   4   11.56    2.48
  -3 -10  -4   11.96    3.14
   3 -10   4   22.46    6.12
   3 -10   4    6.10    4.60
  -3 -10   4   16.91    6.14
   3 -10   5 1148.58   50.03
  -3 -10   5 1203.91   33.43
  -3 -10   5 1181.41   33.21
   3 -10   5 1139.87   49.24
   3 -10   5 1207.06   48.42
  -3 -10  -5 1177.20   34.70
  -3 -10   5 1209.69   33.19
  -3 -10  -6   32.60    4.50
  -3 -10   6   33.55    3.75
   3 -10   6   25.44    7.43
   3 -10   6   26.61    6.89
   3 -10   6   38.68    8.54
   3 -10   7  550.45   32.51
  -3 -10   7  522.02   17.26
   3 -10   7  522.27   31.35
   3 -10   7  515.18   28.87
  -3 -10  -7  537.19   19.06
  -3 -10   7  495.01   29.97
  -3 -10  -8   -0.43    3.03
   3 -10   8    9.14    5.25
   3 -10   8    9.22    5.80
  -3 -10   8    3.37    4.33
  -3 -10   9  359.12   24.79
  -3 -10  -9  369.90   14.89
   3 -10   9  350.58   13.99
   3 -10   9  342.19   25.56
   3 -10   9  382.61   26.97
   3 -10  10   25.58    7.98
  -3 -10  10   18.22    6.58
   3  10  10   18.17    5.70
  -3 -10 -10   23.62    3.71
   3 -10  10   25.54    3.63
   3 -10  10   21.69    7.72
   3  10  10   26.60    7.10
   3 -10  11  534.01   31.21
   3  10  11  465.81   26.46
   3 -10  11  500.77   30.42
  -3 -10  11  506.55   29.12
   3  10  11  477.17   26.74
   3 -10  12    2.16    2.06
  -3 -10  12    2.75    3.95
  -3 -10 -12   -0.59    2.12
  -3 -10  13  360.06   21.16
   3 -10  13  350.30   12.48
   3  10 -14    2.12    1.63
  -3  10 -14    2.10    1.72
   3 -10  14    2.93    1.69
   3 -10 -15  197.37    7.25
   3 -10  15  175.91    6.64
  -3  10 -15  196.03    7.02
   3  10 -15  176.23    6.64
  -3 -11   0    2.34    2.37
   3 -11   0   -0.32    2.43
   3 -11   0    1.68    4.31
  -3 -11   0    1.62    2.06
   3 -11   1   37.62    7.05
  -3 -11  -1   33.66    3.99
   3 -11  -1   34.12    4.04
   3 -11   1   33.06    8.40
  -3 -11   1   42.32    4.06
   3 -11  -1   32.60    8.29
   3 -11   1   40.68    3.87
  -3 -11   1   24.96    5.57
  -3 -11   1   34.82    3.81
   3 -11   2   79.97    9.83
   3 -11   2   63.81    4.47
   3 -11  -2   65.69    5.62
  -3 -11  -2   67.70    5.50
  -3 -11   2   62.67    8.59
  -3 -11   2   64.13    4.99
   3 -11   2   79.44   11.42
  -3 -11   2   74.26    5.17
   3 -11   3    2.66    3.19
  -3 -11   3    3.45    1.99
  -3 -11  -3    3.82    2.41
  -3 -11   3    1.28    1.86
  -3 -11   3    1.13    2.91
   3 -11   3    7.99    5.63
  -3 -11  -4   14.03    3.27
  -3 -11   4   16.13    2.78
   3 -11   4   17.40    6.59
  -3 -11   4    7.78    2.40
  -3 -11   4   17.58    3.06
  -3 -11   5    7.99    4.82
   3 -11   5   12.10    5.33
  -3 -11  -5   11.27    3.53
   3 -11   5   10.96    5.70
  -3 -11   5    6.82    2.42
  -3 -11   5   13.03    2.74
  -3 -11   5   14.57    2.75
  -3 -11   6   49.33    4.28
   3 -11   6   39.10    9.20
   3 -11   6   62.23   10.10
   3 -11   6   46.54    9.68
  -3 -11   6   47.87    9.43
   3 -11   6   52.74    9.20
  -3 -11  -6   38.63    5.01
  -3 -11   7    6.11    2.27
  -3 -11  -7    4.34    2.95
   3 -11   7   12.31    5.77
   3 -11   7   10.95    5.74
   3 -11   7   -1.84    4.42
  -3 -11   7    5.06    4.85
   3 -11   8    3.69    4.74
  -3 -11  -8    1.71    2.43
   3 -11   8    0.35    2.33
   3 -11   8   -1.86    5.34
  -3 -11   8    5.08    4.35
   3 -11   9    9.05    5.94
  -3 -11  -9   20.05    3.62
   3 -11   9   19.27    3.24
  -3 -11   9   13.30    5.67
   3 -11   9   10.96    5.76
   3 -11  10   -1.71    4.66
   3  11  10    2.67    4.70
   3  11  10    1.34    3.65
   3 -11  10   -3.46    4.71
  -3 -11  10    1.57    4.03
  -3 -11  11   -1.42    3.64
  -3 -11 -11   -1.91    2.33
   3 -11  11    0.88    2.27
   3 -11  12   12.15    4.91
  -3 -11  12    8.48    4.12
   3 -11  12    7.36    2.23
  -3 -11 -12   10.39    2.19
   3 -11  13   -2.05    1.83
  -3  11 -13    5.82    2.00
   3 -11  13   -1.11    3.35
  -3 -11  13    5.75    3.37
   3 -11 -14    5.89    1.90
   3  11 -14    9.04    1.76
  -3  11 -14    4.92    1.59
   3 -12   0    1.79    5.40
  -3 -12   0   -0.35    2.18
  -3 -12   0    1.43    2.26
   3 -12   0    0.33    2.28
  -3 -12   1   52.81    4.54
   3 -12  -1   47.54   10.57
  -3 -12  -1   54.14    4.88
   3 -12   1   46.66    4.28
   3 -12  -1   45.14    4.64
  -3 -12   1   45.13    4.46
   3 -12   1   50.73   10.12
   3 -12  -2   -1.87    5.63
  -3 -12   2    6.86    4.15
   3 -12   2    5.13    5.38
   3 -12   2    2.20    2.09
  -3 -12   2    0.68    2.38
  -3 -12  -2    2.31    2.69
   3 -12  -2    3.97    2.67
  -3 -12   2    5.42    2.45
   3 -12   3  359.53   23.10
  -3 -12   3  391.31   24.94
  -3 -12  -3  380.67   14.58
   3 -12  -3  347.14   14.54
  -3 -12   3  340.94   13.19
  -3 -12   3  367.00   13.56
   3 -12   3  350.88   24.49
  -3 -12   4    3.38    2.09
  -3 -12   4    5.27    2.26
   3 -12   4    6.57    5.17
  -3 -12   4    4.23    2.11
  -3 -12  -4    4.99    2.83
   3 -12   4    5.87    4.62
  -3 -12   4    9.71    5.50
   3 -12   5  201.88   17.82
  -3 -12   5  256.69   20.36
  -3 -12   5  236.59   10.01
  -3 -12  -5  221.14   11.00
  -3 -12   5  238.21   10.11
   3 -12   5  244.99   20.07
  -3 -12  -6   90.50    6.81
   3 -12   6  102.03   12.70
  -3 -12   6   95.14    5.90
   3 -12   6   85.70   12.17
  -3 -12   6   84.00   12.02
   3 -12   7   12.99    5.94
   3 -12   7   22.96    6.40
   3 -12   7   31.07    3.75
  -3 -12  -7   29.17    4.38
  -3 -12   7   26.37    3.43
   3 -12   8    4.90    4.45
  -3 -12   8    4.93    4.73
  -3 -12  -8    8.92    3.00
  -3 -12   9  304.86   21.89
   3 -12   9  305.58   22.29
   3 -12   9  279.97   11.11
   3 -12  10    1.48    4.04
  -3 -12  10   -1.43    4.30
   3 -12  10    0.27    1.79
  -3 -12 -10    1.63    2.01
   3 -12  11  290.71   10.56
  -3 -12  11  276.76   19.43
   3 -12  11  287.47   20.07
  -3 -12 -11  296.10   11.06
   3 -12  12    2.21    2.84
  -3 -12  12    8.09    3.56
  -3  12 -13   37.49    2.91
   3 -12 -13   37.72    3.31
  -3  12 -14   12.00    1.48
   3  12 -14    9.75    1.47
   3 -12 -14   13.78    1.77
   3 -13   0    1.81    5.21
  -3 -13   0   -1.77    2.46
  -3 -13   0   -1.10    2.39
   3 -13   0    0.33    2.25
  -3 -13   1  157.40    8.07
  -3 -13  -1  152.08    8.04
   3 -13  -1  180.29   17.92
   3 -13  -1  153.91    8.13
  -3 -13   1  159.70    8.22
   3 -13   1  137.77    7.29
  -3 -13  -1  162.35    8.52
   3 -13  -2    1.89    5.16
   3 -13   2    8.62    5.65
  -3 -13  -2    6.23    2.54
  -3 -13   2    3.43    2.29
  -3 -13   2    2.76    2.43
  -3 -13  -2    6.68    2.72
   3 -13  -2    7.47    2.90
  -3 -13   3    5.40    2.28
  -3 -13   3    2.38    2.09
  -3 -13  -3    4.03    2.46
   3 -13  -3    5.89    2.91
   3 -13   3    6.99    2.84
   3 -13  -3    1.91    5.74
   3 -13   3    3.35    4.82
  -3 -13   3    3.01    2.06
  -3 -13   4  118.21    6.77
  -3 -13   4  106.19    6.40
  -3 -13   4  106.27   12.86
   3 -13   4   78.05   10.97
   3 -13   4  120.57   13.56
   3 -13  -4  101.10   13.88
  -3 -13  -4  101.24    6.90
  -3 -13   4  112.71    6.41
   3 -13  -4  111.13    7.53
  -3 -13   5    2.27    2.02
  -3 -13   5    6.57    4.95
   3 -13   5    4.45    4.26
   3 -13  -5    7.54    5.93
   3 -13   5    3.15    4.29
  -3 -13  -5    5.37    2.43
   3 -13  -5   -0.46    3.05
  -3 -13   6   36.17    3.70
   3 -13  -6   31.71    4.52
  -3 -13  -6   35.01    4.21
   3 -13   6   31.84    7.46
  -3 -13   6   26.06    7.44
   3 -13   7    7.48    5.09
  -3 -13   7   11.12    5.21
   3 -13  -8   31.16    4.33
  -3 -13  -8   23.61    3.55
  -3 -13   8   39.32    7.80
   3 -13   8   29.11    7.03
   3 -13  -9    7.63    2.94
  -3 -13  -9    0.97    2.17
  -3 -13   9    2.78    3.57
   3 -13   9    4.11    3.94
   3 -13 -10    2.11    2.26
  -3 -13 -10   -0.81    1.97
  -3 -13  10    2.45    3.14
   3 -13  10   -1.23    3.35
  -3 -13 -11    6.12    1.85
   3 -13 -11    7.90    2.48
   3 -13  11    6.27    3.80
  -3 -13  11    4.07    3.81
  -3  13 -12    1.62    1.38
   3 -13 -12    3.15    1.85
   3  13 -13   12.26    1.58
  -3  13 -13   12.52    1.54
   3 -13 -13   14.31    1.82
   3 -14   0    1.73    4.72
  -3 -14   0    0.68    2.24
  -3 -14   0    0.36    2.30
   3 -14   0    0.31    2.23
  -3 -14  -1  245.98   10.64
  -3 -14   1  260.84   10.67
   3 -14   1  254.43   20.81
   3 -14  -1  262.35   21.60
  -3 -14   1  234.65   10.48
   3 -14  -1  247.80   10.63
  -3 -14  -1  252.56   10.97
  -3 -14  -2   -0.38    2.28
   3 -14  -2    0.37    2.26
   3 -14   2    4.93    4.95
  -3 -14   2    1.00    1.91
   3 -14  -2    1.78    5.11
  -3 -14   2   -0.33    1.86
  -3 -14  -2    0.35    1.94
  -3 -14   2    2.01    2.09
  -3 -14  -3   92.87    6.30
  -3 -14   3   76.57    5.36
   3 -14  -3   85.74    6.19
   3 -14   3   84.38   11.36
   3 -14  -3   69.22   11.78
  -3 -14   3   76.70    5.42
  -3 -14  -3   81.27    5.76
  -3 -14   3   77.22    5.37
   3 -14  -4    5.24    5.50
   3 -14   4   10.71    5.56
   3 -14   5  154.51   14.67
   3 -14  -5  169.91   17.65
   3 -14   6   15.96    5.30
  -3 -14   6   27.07    3.17
  -3 -14  -6   28.67    3.80
   3 -14  -6   29.67    4.09
  -3 -14  -7  181.93    8.71
   3 -14  -7  170.80    9.12
   3 -14   7  168.76   15.01
  -3 -14  -8  191.33    8.65
   3 -14  -8  183.63    9.08
  -3 -14   8  197.97   16.44
   3 -14   8  170.96   14.94
  -3 -14  -9  165.57    7.49
   3 -14  -9  167.02    8.21
  -3 -14   9  169.63   14.15
   3 -14   9  165.26   13.83
  -3 -14 -10    0.81    1.51
   3 -14 -10    0.27    1.91
   3 -14 -11   64.56    4.11
   3 -14 -12    3.09    1.38
  -3  14 -12    1.60    1.02
   3 -15   0    1.62    1.80
   3 -15   0   -4.61    5.04
  -3 -15   0   -0.30    1.92
   3 -15  -1   21.52    3.03
   3 -15   1   22.61    6.44
   3 -15  -1   27.98    6.79
  -3 -15   1   15.06    2.65
  -3 -15  -1   20.55    2.90
   3 -15  -2   29.51    3.42
   3 -15   2   20.49    6.28
  -3 -15   2   35.36    3.53
   3 -15  -2   26.24    7.33
  -3 -15  -2   26.32    3.23
  -3 -15   2   39.21    3.75
  -3 -15   2   36.66    3.53
  -3 -15  -3   -0.34    1.93
   3 -15  -3   -0.33    1.77
   3 -15   3   -5.61    4.77
  -3 -15   3    0.29    1.65
  -3 -15  -3    0.59    1.62
  -3 -15   3   -0.29    1.72
  -3 -15  -4    5.37    2.24
   3 -15  -4    3.70    2.14
  -3 -15   4    3.87    1.93
  -3 -15  -4    0.58    1.74
   3 -15  -5   66.43    5.13
  -3 -15  -5   68.71    5.10
  -3 -15   5   72.28    4.64
  -3 -15  -5   61.97    4.51
  -3 -15  -6    0.60    1.96
   3 -15  -6    2.60    2.15
  -3 -15  -6    2.79    1.80
  -3 -15  -7   57.61    4.33
   3 -15  -7   53.95    4.42
  -3 -15  -7   50.82    3.71
  -3 -15  -8   10.00    2.17
   3 -15  -8   11.34    2.48
  -3 -15  -8    8.24    1.84
  -3 -15  -9    3.53    1.53
   3 -15  -9    5.45    1.89
  -3 -15  -9    1.53    1.16
  -3 -15 -10    0.90    1.01
   3 -15 -10    0.89    1.45
   3 -16   0    1.63    1.47
  -3 -16   0   -2.19    2.02
  -3 -16   0    3.29    1.58
  -3 -16   0   -0.27    1.76
  -3 -16   1  364.09   12.48
  -3 -16  -1  371.20   12.73
   3 -16  -1  330.59   11.74
  -3 -16  -1  328.39   11.85
  -3 -16   1  372.40   12.55
   3 -16  -2    5.07    1.81
  -3 -16  -2    5.08    2.08
  -3 -16   2    3.28    1.89
  -3 -16  -2    3.92    1.65
  -3 -16   2    0.25    1.70
  -3 -16  -3  144.20    6.89
   3 -16  -3  141.49    6.65
  -3 -16   3  137.16    6.49
  -3 -16  -3  118.92    6.05
  -3 -16  -4    2.42    1.90
   3 -16  -4    3.80    1.97
  -3 -16   4    5.98    1.77
  -3 -16  -4    2.71    1.56
   3 -16  -5  215.54    8.74
  -3 -16  -5  232.99    8.94
  -3 -16  -5  204.43    7.94
   3 -16  -6   54.36    3.94
  -3 -16  -6   52.12    3.25
   3 -16  -7  347.51   10.92
  -3 -16  -7  358.32   10.81
  -3 -16  -8   11.39    1.67
   3 -16  -8    9.08    1.83
   3 -16  -9  177.01    6.31
  -3 -16  -9  173.06    5.90
  -3 -17   0   -0.21    1.35
  -3 -17   0   -0.62    1.60
  -3 -17   1   14.96    2.07
   3 -17  -1   10.98    1.58
  -3 -17  -1   15.82    2.10
  -3 -17  -1   14.24    2.22
  -3 -17   1   13.40    2.10
   3 -17  -2    5.07    1.39
  -3 -17  -2    9.34    1.89
  -3 -17  -2    8.95    1.97
  -3 -17   2    8.47    1.69
  -3 -17  -3    4.12    1.57
   3 -17  -3    2.08    1.29
  -3 -17   3   -0.17    1.22
  -3 -17  -4   14.17    2.09
   3 -17  -4   15.50    1.95
  -3 -17  -5    1.93    1.39
   3 -17  -5    2.11    1.26
  -3 -17  -6   28.05    2.31
   3 -17  -6   25.40    2.10
  -3 -17  -7   19.03    1.73
   3 -17  -7   18.81    1.67
  -3 -18   0   -0.77    1.09
  -3 -18  -1   58.80    3.21
  -3 -18   1   56.12    3.03
  -3 -18  -1   57.28    3.10
  -3 -18  -2    6.88    1.46
  -3 -18  -2    6.67    1.40
  -3 -18  -3   69.47    3.45
  -3 -18  -3   71.47    3.40
  -3 -18  -4    5.75    1.20
  -3 -18  -4    2.65    0.97
   4   0   0  348.66   11.03
   4   0   0  356.17   11.07
  -4   0   0  381.25   14.01
   4   0   1   11.53    2.24
   4   0  -1   11.86    1.18
  -4   0  -1   15.07    3.52
   4   0   1   11.32    2.23
   4   0  -1   10.58    1.17
  -4   0   1   11.60    3.25
   4   0   2  317.64   10.27
   4   0   2  311.54   11.92
  -4   0   2  319.56   12.90
   4   0   2  324.60   12.11
   4   0   3    4.58    1.68
   4   0   3    8.78    2.81
  -4   0   3    9.61    3.11
   4   0   3    5.20    2.79
  -4   0   4 7272.60  180.76
   4   0   4 7289.15  179.94
  -4   0   4 7191.13  182.38
   4   0   4 7280.41  179.86
  -4   0   5    0.86    0.90
  -4   0   5   -0.14    0.88
   4   0   5   -0.59    2.32
   4   0   5    1.76    1.99
  -4   0   5   -2.95    2.68
   4   0   6 1764.78   51.55
  -4   0   6 1666.16   43.81
  -4   0   6 1759.24   54.09
  -4   0   6 1641.13   43.77
   4   0   6 1803.61   51.58
  -4   0   7    1.02    2.92
  -4   0   7    0.32    1.31
  -4   0   7   -0.32    1.21
   4   0   7   -0.82    2.97
  -4   0  -7    1.84    1.84
  -4   0   7    0.65    1.81
   4   0   7   -0.82    2.98
  -4   0   8 2054.26   53.16
  -4   0  -8 2079.67   53.38
  -4   0  -9    2.12    2.31
   4   0   9   -2.19    3.30
  -4   0   9    5.42    4.61
   4   0   9    5.50    4.36
  -4   0   9    4.00    2.67
   4   0   9    0.55    2.26
  -4   0 -10  724.86   23.14
   4   0  10  750.65   33.67
  -4   0  10  735.89   36.28
   4   0  10  736.73   22.53
  -4   0  10  778.96   23.17
   4   0  10  750.62   33.68
  -4   0 -11    0.75    2.45
   4   0  11   -1.38    3.77
  -4   0  11    1.67    4.02
   4   0  11    4.16    4.54
   4   0  11    0.33    2.35
  -4   0  11    2.14    2.61
   4   0  12 1467.29   57.17
  -4   0  12 1484.54   60.51
  -4   0 -12 1552.34   43.10
   4   0  12 1538.44   42.17
  -4   0  12 1526.35   42.65
   4   0  12 1560.33   58.09
  -4   0  13    1.83    4.06
   4   0  13   -1.54    4.85
   4   0  13   -1.55    3.45
  -4   0  13   -0.40    3.10
  -4   0 -13    1.67    2.33
   4   0  13   -0.35    2.30
   4   0  14  628.87   36.43
   4   0  14  626.57   32.78
  -4   0  14  669.38   21.54
   4   0  14  629.24   20.63
   4   0  14  630.05   32.64
   4   0  15    7.17    3.26
   4   0  15   -2.78    2.82
   4   0  15    5.59    4.40
  -4   0  15    0.36    2.22
   4   0  15    0.31    1.98
  -4   0 -15   -1.92    2.34
  -4   0  16  213.22    9.15
  -4   0 -16  196.54    8.98
   4   0  17    0.34    1.51
  -4   0 -17   -0.99    1.85
  -4   0 -18   62.84    3.55
  -4   1   0   34.99    3.63
   4  -1   0   33.91    2.86
   4  -1   0   33.17    2.79
  -4   1  -1  656.36   20.67
  -4   1   1  677.72   21.02
   4  -1  -1  662.10   17.79
   4  -1   1  643.61   19.77
   4  -1   1  674.50   19.93
   4  -1  -1  653.68   17.76
   4  -1   2    2.38    1.77
   4   1   2    0.32    1.84
  -4   1   2    0.77    1.97
   4   1   2    0.96    1.72
   4  -1   2    2.73    1.67
   4  -1   3 1162.01   34.91
   4   1   3 1164.74   34.54
   4  -1   3 1198.29   35.05
   4   1   3 1189.18   34.68
  -4   1   3 1209.10   35.54
  -4  -1   3 1219.89   35.81
   4  -1   3 1208.56   33.40
   4  -1   4    2.59    2.44
  -4   1   4    2.89    0.82
   4   1   4    2.43    1.88
   4  -1   4    4.47    2.03
   4   1   4    2.44    1.93
  -4   1   4    4.22    0.86
   4  -1   4   -0.51    2.24
  -4  -1   4    0.68    2.45
  -4  -1   4    4.92    2.63
   4  -1   5  884.47   29.10
  -4  -1   5  801.81   22.22
  -4  -1   5  832.66   30.81
   4   1   5  861.24   28.47
  -4   1   5  788.55   29.15
  -4   1   5  804.89   22.19
  -4  -1   5  815.57   22.25
   4   1   5  897.03   28.73
   4  -1   5  851.49   28.85
  -4   1   5  815.74   22.23
  -4  -1   6    8.27    1.78
  -4  -1   6    7.33    3.12
  -4   1   6    9.84    3.42
   4   1   6    5.52    2.74
  -4   1   6    8.23    1.84
   4  -1   6    8.76    3.64
  -4  -1   6    6.70    1.60
   4   1   6    7.57    3.07
  -4   1   6    9.93    1.84
   4  -1   6    6.54    2.73
  -4  -1  -7  207.71    8.26
  -4   1   7  210.02    8.07
  -4  -1   7  208.61    8.11
   4   1   7  208.69   13.29
  -4   1   7  198.98    9.05
   4  -1   7  220.57   13.78
   4  -1   7  181.18   12.73
  -4   1   7  194.00    8.96
  -4  -1   7  193.31    9.06
  -4  -1   7  229.83   15.48
  -4   1   7  179.51   13.37
   4   1   7  209.37   13.32
  -4   1   8  143.35    6.93
  -4  -1   8  147.42    7.06
   4   1   8  165.07    6.99
  -4  -1  -8  152.64    7.31
  -4   1  -8  152.28    7.22
  -4   1  -9   44.56    4.19
  -4  -1  -9   40.29    4.21
   4  -1   9   51.01    7.57
   4   1   9   36.59    7.06
  -4  -1   9   59.46    9.07
  -4   1   9   33.63    7.03
  -4   1   9   54.74    4.35
   4   1   9   43.20    3.85
  -4  -1   9   49.19    4.23
   4  -1   9   46.27    4.33
   4  -1   9   42.13    7.25
   4   1   9   52.93    7.74
  -4  -1  10   -1.59    3.53
  -4   1  10   -1.46    3.74
  -4  -1 -10    0.35    2.38
  -4   1 -10    2.37    2.52
   4  -1  10    1.28    3.49
   4   1  10    6.11    3.85
   4  -1  10    2.23    2.54
  -4   1  10   -0.32    2.56
  -4  -1  10    1.61    2.40
   4   1  10    6.54    2.53
   4  -1  10    1.28    3.09
   4   1  10    8.58    4.98
  -4  -1  11    3.49    5.49
  -4   1  11   -1.60    4.59
   4  -1  11    8.53    4.66
  -4  -1 -11    4.19    2.82
  -4   1 -11    5.23    2.72
   4   1  11    4.08    3.90
   4  -1  11    1.42    4.29
   4   1  11    2.73    4.47
  -4   1  11    5.36    2.94
  -4  -1  11    5.35    2.86
   4  -1  11    2.74    2.77
   4   1  11    5.93    2.79
  -4  -1  12   40.81    4.69
   4   1  12   41.49    4.31
  -4  -1  12   37.17    8.50
  -4   1  12   39.05    8.23
   4  -1  12   50.35    9.25
  -4   1 -12   43.42    4.76
  -4  -1 -12   44.86    4.83
   4   1  12   41.05    8.49
   4  -1  12   39.86    8.30
   4  -1  12   46.14    4.74
  -4   1  12   48.42    4.85
   4   1  12   55.88    9.50
  -4  -1  13   89.26   13.09
  -4   1  13   82.97   12.15
   4  -1  13   69.40   10.75
  -4   1 -13   96.12    6.65
   4   1  13   82.06   11.34
   4  -1  13   84.10   11.82
   4  -1  13   90.60    6.26
  -4  -1  13   97.11    6.62
  -4   1  13   86.28    6.46
   4   1  13  104.23    6.42
   4   1  13  100.15   12.59
  -4  -1  14    7.36    3.74
   4  -1  14    6.14    6.16
   4   1  14   -1.91    5.47
   4  -1  14   -1.54    4.20
  -4   1 -14    0.81    2.67
   4   1  14    5.97    4.50
   4  -1  14   -1.55    5.08
   4  -1  14    3.18    2.44
   4   1  14   -0.33    2.47
  -4   1  14   -0.39    2.58
  -4  -1  14    0.79    2.59
   4  -1  15   29.62    7.34
   4   1  15   10.88    5.26
   4  -1  15   35.14    7.01
   4   1  15   15.07    5.44
   4  -1  15   24.03    6.30
   4   1  15   16.39    2.84
   4  -1  15   22.52    3.24
  -4  -1  15   13.85    3.20
  -4   1  15   11.16    3.23
  -4  -1 -15   21.86    3.53
   4   1  16    9.43    2.06
   4  -1  16    9.66    2.32
  -4  -1  16   12.45    2.71
  -4  -1 -16   12.56    2.71
  -4   1 -16    7.71    2.33
   4  -1  17    1.87    1.54
  -4  -1 -17    1.95    1.70
  -4   1 -17    2.21    1.78
  -4  -1 -18   11.67    1.72
  -4   1 -18   13.13    1.77
  -4  -2   0  844.73   26.86
  -4   2   0  920.46   25.70
   4  -2   0  851.65   25.06
   4  -2   0  859.18   25.05
   4  -2   1   79.28    5.30
   4  -2  -1   76.88    4.51
  -4   2  -1   87.78    5.25
  -4   2   1   77.33    5.27
  -4  -2   1   82.32    5.87
   4  -2  -1   79.57    4.57
   4  -2   1   90.01    5.69
   4  -2   2 1163.70   34.03
  -4   2   2 1183.02   33.94
  -4  -2   2 1160.03   34.56
   4  -2   2 1151.20   33.94
   4  -2   3   17.91    3.84
  -4  -2   3   11.09    3.43
  -4   2   3    9.91    2.99
   4  -2   3   16.21    3.45
   4  -2   3    7.53    2.98
   4  -2   4  319.66   14.67
  -4  -2   4  347.17   16.67
  -4  -2   4  310.00   14.46
  -4  -2   4  308.19   10.16
  -4  -2   4  296.71   10.09
   4  -2   4  303.07   14.27
   4  -2   4  329.55   13.69
  -4  -2   5   45.11    6.49
  -4   2   5   27.62    4.61
  -4   2   5   33.93    3.00
  -4  -2   5   28.26    4.66
  -4  -2   5   31.32    2.98
   4  -2   5   30.56    4.74
   4   2   5   35.34    4.84
   4  -2   5   34.54    4.32
  -4  -2   5   34.52    3.12
   4  -2   5   35.40    5.03
  -4   2   5   33.04    2.95
   4   2   5   26.97    4.52
   4  -2   6  234.64   13.87
  -4  -2   6  227.79    9.74
  -4  -2   6  245.22   15.64
   4   2   6  250.69   13.83
  -4   2   6  256.31   14.53
  -4   2   6  223.10    9.45
  -4  -2   6  229.80    9.82
   4   2   6  223.69   13.24
  -4   2   6  230.61    9.49
   4  -2   6  243.40   14.24
  -4  -2  -7  284.07   10.18
   4  -2   7  249.85   15.48
  -4  -2   7  259.41   11.41
  -4  -2   7  272.24   17.61
  -4   2   7  279.35   16.36
   4   2   7  275.08   15.44
  -4   2   7  256.03   11.01
  -4   2   7  273.54    9.95
  -4  -2   7  273.43    9.63
  -4  -2   7  242.87   11.22
   4   2   7  278.68   15.65
  -4   2   7  239.18   10.80
   4  -2   7  268.92   15.98
  -4   2   8    3.21    4.00
  -4  -2  -8    3.41    2.21
  -4   2   8    6.49    2.43
  -4  -2   8    7.05    2.52
  -4   2  -8    1.32    1.51
  -4   2  -9   58.44    3.80
  -4  -2   9   57.64    9.30
  -4   2   9   60.16    8.52
   4  -2   9   66.67    8.82
   4  -2   9   69.10    8.89
   4   2   9   54.98    7.76
   4   2   9   51.21    3.96
  -4   2   9   52.60    4.51
  -4  -2   9   51.50    4.43
   4   2   9   63.64    8.36
  -4  -2  -9   60.84    4.93
   4  -2  10  620.43   30.79
  -4  -2  10  642.33   33.72
  -4   2  10  566.49   30.18
   4   2  10  594.65   29.33
  -4   2 -10  626.43   20.09
  -4  -2 -10  628.68   20.33
   4   2  10  579.81   18.70
  -4  -2  10  614.56   19.77
  -4   2  10  613.90   19.84
   4  -2  10  613.06   19.85
   4   2  10  674.08   30.61
   4  -2  10  605.32   30.56
   4   2  11   35.01    3.82
   4  -2  11   29.06    4.21
  -4  -2  11   29.77    4.00
  -4  -2  11   25.36    7.75
  -4   2  11   42.21    8.13
   4  -2  11   33.87    7.24
   4  -2  11   35.52    7.64
   4   2  11   31.01    7.58
  -4   2  11   27.72    3.98
   4   2  11   24.32    6.53
  -4   2 -11   27.39    3.89
   4   2  12  524.47   28.76
  -4  -2  12  520.87   32.73
  -4   2  12  503.13   29.64
   4  -2  12  535.09   30.30
  -4   2 -12  486.44   17.94
  -4  -2  12  512.78   18.06
  -4   2  12  535.68   18.47
   4  -2  12  513.72   17.87
   4   2  12  494.17   17.03
   4   2  12  510.02   28.61
   4  -2  12  540.11   30.47
  -4  -2  13   25.07    3.89
   4  -2  13   24.86    3.74
   4   2  13   31.08    3.74
  -4  -2  13   27.38    7.56
   4  -2  13   25.83    7.06
   4   2  13   35.82    7.93
   4  -2  13   32.50    7.84
  -4   2 -13   30.48    3.99
  -4  -2 -13   19.07    3.79
  -4   2  13   22.87    3.92
   4   2  13   26.93    6.82
  -4   2 -14  592.39   20.16
  -4  -2 -14  576.77   20.36
   4  -2  14  598.91   32.04
   4  -2  14  555.92   34.94
   4   2  14  557.53   32.93
   4   2  14  566.12   30.53
  -4  -2  14  599.87   34.91
  -4  -2  14  577.36   19.96
  -4   2  14  617.40   20.15
   4  -2  14  581.22   19.48
   4   2  14  594.64   30.98
   4  -2  14  581.80   31.66
  -4   2 -15   32.36    3.86
  -4  -2 -15   34.59    4.02
   4  -2  15   22.48    7.05
  -4   2  15   24.81    3.71
  -4  -2  15   29.47    3.82
   4  -2  15   22.65    3.33
  -4  -2 -16   51.26    4.48
  -4  -2  16   66.20    4.93
   4  -2  16   60.04    4.40
  -4  -2 -17   29.12    3.04
  -4   2 -17   21.51    2.83
  -4  -2  17   29.58    3.08
   4  -2  17   24.90    2.61
  -4   2 -18   19.89    2.03
   4  -3   0 3197.13   81.63
  -4   3   0 3247.77   79.98
  -4  -3   0 3099.90   82.56
   4  -3   0 3179.00   81.66
   4  -3   1  223.97   10.57
   4  -3  -1  222.60    9.86
   4  -3   1  236.29   10.75
  -4   3  -1  225.88    9.00
  -4  -3   1  210.57   10.48
  -4   3   1  239.28    9.73
   4  -3  -1  226.68    9.89
  -4  -3   1  228.16   10.52
  -4  -3   2 1734.34   49.80
   4  -3   2 1847.93   51.03
  -4  -3   2 1849.79   50.76
  -4   3  -2 1815.81   47.82
  -4   3   2 1810.58   49.44
   4  -3   2 1888.25   51.18
   4  -3   3  596.67   21.85
   4  -3   3  567.94   21.65
  -4  -3   3  587.71   21.27
   4  -3   3  585.70   21.73
  -4  -3   4    7.78    3.08
   4  -3   4    3.77    2.62
   4  -3   4    4.49    2.97
   4  -3   4    6.93    2.92
  -4  -3   4   -0.58    2.16
  -4  -3   5  207.37   12.09
  -4  -3   5  196.97    9.19
   4  -3   5  213.87   11.86
  -4  -3   5  185.67   12.97
   4  -3   5  192.80   12.38
  -4  -3   5  197.80    9.20
   4  -3   5  215.71   12.82
  -4  -3   6  110.57    6.90
   4   3   6  119.10    9.35
  -4  -3   6  116.15   10.80
   4  -3   6  114.30    9.96
   4   3   6  112.59    9.29
  -4  -3   6  104.86    6.73
   4  -3   6  110.57    9.87
   4  -3   6  101.39    8.28
  -4   3   7   77.86    5.84
  -4  -3   7   68.94    5.89
  -4   3   7   71.13    7.88
  -4   3   7   83.57    4.90
  -4  -3   7   80.29    4.67
  -4  -3   7   79.80    6.31
  -4   3   7   72.03    5.61
  -4  -3   8    4.60    2.16
  -4   3  -8    4.52    1.59
   4  -3   8    4.48    3.81
  -4  -3   8   12.26    4.63
  -4   3   8    4.01    3.02
  -4   3   8    2.68    2.32
   4   3   8    9.73    3.85
   4  -3   8    3.37    3.68
   4   3   8    5.83    3.64
  -4  -3   9  225.18   17.96
   4  -3   9  187.97   15.38
   4   3   9  200.29   14.70
  -4   3   9  171.37    8.34
  -4  -3   9  184.12    8.34
   4   3   9  198.32   14.62
   4  -3   9  149.36   13.93
  -4  -3  10    2.94    2.57
   4  -3  10    6.01    3.20
  -4  -3  10    8.60    4.69
  -4   3  10   -1.29    3.09
   4  -3  10    2.82    4.25
   4  -3  10    1.42    4.27
   4   3  10   -1.23    4.02
  -4   3  10    2.68    2.80
   4   3  10    2.46    4.18
  -4  -3  11   48.72   10.18
   4  -3  11   57.02    9.30
  -4   3 -11   67.13    5.51
  -4  -3 -11   83.72    6.67
   4  -3  11   44.84    8.56
   4   3  11   71.43   10.20
  -4   3  11   55.97    5.23
  -4  -3  11   59.40    5.33
   4  -3  11   68.04    5.71
   4   3  11   64.82    9.92
  -4  -3  12    2.69    2.82
   4  -3  12    2.71    2.70
  -4  -3  12    3.95    5.07
   4  -3  12    4.88    5.33
  -4  -3 -12    2.16    2.83
  -4   3 -12    0.40    2.50
   4  -3  12    1.64    3.94
   4   3  12    7.20    4.71
  -4   3  12    6.53    2.92
   4   3  12    8.65    5.24
  -4  -3  13    3.15    2.51
   4  -3  13    4.62    2.91
  -4  -3  13   15.95    6.78
   4  -3  13    8.25    5.19
  -4  -3 -13   12.23    3.37
  -4   3 -13   10.60    2.92
   4   3  13   11.76    5.35
   4  -3  13    6.62    4.51
  -4   3  13   15.24    3.28
   4   3  13   -5.90    5.36
  -4  -3  14   24.77    7.35
   4  -3  14   14.51    6.53
   4   3  14   24.62    5.79
   4  -3  14   14.18    5.91
   4   3  14   15.66    6.08
   4  -3  14   20.50    6.25
  -4  -3  14   14.16    3.23
   4   3  14   22.76    6.47
  -4   3 -14   10.65    3.10
  -4  -3 -15    3.36    2.17
  -4   3 -15    2.83    2.34
   4  -3  15    1.62    2.22
  -4  -3  15    2.79    2.45
  -4  -3 -16    5.18    2.37
   4  -3  16    5.03    2.07
  -4  -3  16    8.77    2.51
  -4  -3 -17    6.82    1.91
  -4   3 -17    6.83    1.85
   4  -3  17    5.44    1.85
  -4  -3  17    5.78    2.10
   4  -3  18    2.62    1.07
  -4   3 -18    2.78    1.24
   4  -4   0  864.88   27.47
   4  -4   0  853.01   27.41
  -4   4   0  852.67   23.93
  -4  -4   0  824.82   27.26
  -4  -4   0  833.87   27.53
   4  -4   1   23.17    4.09
  -4  -4   1   24.98    3.87
   4  -4  -1   30.83    4.14
   4  -4  -1   21.55    3.58
  -4  -4  -1   23.52    4.12
  -4   4  -1   24.17    2.57
  -4  -4   1   25.92    4.37
   4  -4   1   33.50    4.77
   4  -4   2  694.44   25.49
  -4   4  -2  729.10   20.85
  -4  -4   2  731.60   24.53
   4  -4   2  727.67   25.81
  -4  -4   2  728.40   25.09
  -4   4  -3   24.74    3.20
  -4  -4   3   18.45    4.02
   4  -4   3   30.03    5.62
   4  -4   3   31.15    5.20
   4  -4   3   28.57    5.44
   4  -4   4    5.05    3.28
   4  -4   4    3.59    3.06
  -4  -4   4    4.19    2.75
  -4  -4   4    4.19    2.61
   4  -4   4    4.08    2.97
  -4  -4   5  151.07    8.47
   4  -4   5  127.20   10.39
   4  -4   5  139.69   10.09
  -4  -4   5  125.79    7.96
  -4  -4   5  138.72    9.95
  -4  -4   5  148.33   11.83
   4  -4   5  148.37   11.21
  -4   4   6  233.49    8.60
  -4  -4   6  213.52   15.78
   4  -4   6  213.49   14.77
  -4  -4  -6  205.72    8.55
  -4  -4   6  211.01   11.02
  -4  -4  -6  212.78    8.78
   4  -4   6  181.67   12.33
  -4  -4   6  204.29    8.22
  -4  -4   6  216.21    7.90
  -4  -4   6  191.93   10.74
   4  -4   6  199.46   14.49
  -4   4   7   31.59    3.26
  -4  -4   7   30.06    3.00
  -4  -4  -7   25.67    3.25
  -4  -4   7   19.36    3.75
   4  -4   7   19.92    4.45
  -4  -4   7   29.12    4.20
  -4   4  -7   32.36    2.64
  -4   4  -8  327.98   10.86
  -4  -4   8  339.96   22.46
   4   4   8  303.11   18.39
   4  -4   8  310.36   19.94
  -4  -4  -8  323.30   12.70
  -4   4   8  354.31   12.47
  -4  -4   8  337.32   12.02
   4   4   8  283.42   17.95
   4  -4   8  325.95   20.70
  -4  -4   9   96.67   12.70
   4   4   9  112.70   11.17
   4  -4   9  116.31   12.53
   4  -4   9  106.14   12.09
  -4   4   9  115.02    6.69
  -4  -4   9  121.96    6.63
   4   4   9  119.59   11.83
  -4  -4  -9  106.92    6.89
   4  -4  10  528.05   29.06
  -4  -4  10  530.70   31.72
   4   4  10  553.42   27.80
  -4  -4 -10  499.95   18.16
  -4   4  10  486.09   17.38
  -4  -4  10  534.83   17.56
   4  -4  10  507.08   17.82
   4   4  10  559.73   27.68
   4  -4  10  548.88   29.61
  -4  -4  11   23.44    3.88
   4  -4  11   23.88    4.08
  -4  -4  11   19.31    6.82
  -4  -4 -11   26.78    4.18
   4   4  11   31.31    7.13
   4  -4  11   21.09    6.78
   4  -4  11   30.70    8.06
  -4   4  11   23.23    4.02
   4   4  11   17.71    5.83
  -4  -4  12   62.48   11.41
  -4   4 -12   71.35    5.84
  -4  -4 -12   79.28    6.43
   4   4  12   65.98   10.40
   4  -4  12   91.15   12.29
   4  -4  12   70.80   10.96
  -4  -4  12   76.25    5.95
  -4   4  12   65.57    5.70
   4  -4  12   67.71    5.73
   4   4  12   84.88   11.29
  -4  -4  13   -2.01    4.09
   4  -4  13    6.41    4.76
  -4  -4 -13    1.75    2.55
  -4   4 -13    0.40    2.35
   4   4 -13    1.98    2.18
   4  -4  13   -1.68    4.57
  -4  -4  13   -0.77    2.42
   4  -4  13    1.17    2.48
   4   4  13    5.80    4.17
   4  -4  13    1.68    3.05
   4   4  13    1.45    3.95
   4   4  14  160.14   14.75
   4  -4  14   99.64   14.18
   4  -4  14  116.14   13.60
   4  -4  14  152.80   15.41
   4   4  14  152.20   14.35
  -4   4 -15    7.85    2.49
  -4  -4 -15    7.20    2.60
   4  -4  15    8.31    2.68
  -4  -4  15    7.61    2.61
  -4  -4 -16   98.82    5.84
  -4   4 -16  105.58    5.89
  -4  -4  16   96.30    5.77
   4  -4  16   99.82    5.58
  -4   4 -17    9.32    2.11
  -4  -4  17    8.50    2.04
   4  -4  17    8.80    1.84
  -4  -5   0   16.39    3.21
   4  -5   0   18.58    2.99
  -4  -5   0   15.56    3.63
   4  -5   0   17.66    3.72
  -4  -5   0   15.73    2.49
   4  -5   0   12.89    3.17
  -4  -5   1   20.50    4.05
  -4  -5  -1   11.06    3.54
   4  -5   1   18.87    4.29
  -4  -5  -1   11.46    2.04
   4  -5   1   21.37    4.62
  -4  -5   1   29.73    4.72
  -4  -5  -2   38.78    2.73
  -4  -5   2   46.90    5.58
   4  -5   2   38.97    5.29
   4  -5   2   51.32    5.98
  -4  -5   2   37.79    4.52
   4  -5   3  660.97   25.81
   4  -5   3  618.28   24.38
  -4  -5   3  607.74   21.85
  -4   5  -3  592.21   16.12
   4  -5   3  672.69   25.03
  -4  -5   3  619.03   23.61
   4  -5   4    4.13    3.27
   4  -5   4    8.10    3.83
  -4  -5   4    6.22    3.05
  -4   5  -4    9.18    1.84
   4  -5   4    9.14    3.21
  -4  -5   4    5.42    3.07
   4  -5   5  204.19   13.99
  -4  -5   5  225.87   15.18
  -4  -5   5  222.17    8.28
  -4  -5   5  223.47    8.04
  -4  -5   5  206.48    7.66
  -4  -5  -5  196.36    8.44
   4  -5   5  200.73   13.29
  -4  -5   5  216.98   12.76
   4  -5   6    4.36    3.55
  -4  -5   6    9.23    2.97
  -4  -5   6    9.05    1.96
  -4  -5   6   10.87    2.54
  -4  -5   6   15.44    3.33
  -4  -5  -6   12.22    2.69
  -4  -5  -7   12.62    2.76
   4  -5   7   10.68    4.83
   4  -5   7   13.04    5.39
  -4  -5   7    5.31    4.01
  -4  -5   7   13.00    2.39
  -4   5  -8   53.57    3.59
  -4  -5   8   49.51    8.71
  -4  -5  -8   47.93    4.68
   4   5   8   56.89    8.08
   4  -5   8   53.17    8.71
   4  -5   8   50.47    8.54
  -4  -5   8   55.96    4.32
   4   5   8   56.89    8.02
  -4  -5   9   30.23    8.26
  -4  -5  -9   39.82    4.81
   4   5   9   44.07    7.47
   4  -5   9   24.98    7.36
   4  -5   9   51.41    9.28
   4   5   9   29.72    6.80
  -4  -5   9   35.87    4.01
   4  -5  10  204.30   18.08
  -4  -5  10  221.59   19.91
   4   5  10  189.64   15.65
  -4  -5 -10  197.04   10.11
  -4  -5  10  199.08    9.21
   4  -5  10  191.64   17.50
   4   5  10  210.59   16.78
  -4  -5  11   11.86    6.49
  -4  -5 -11   40.05    4.96
   4   5  11   30.43    7.65
   4  -5  11    6.77    5.76
   4  -5  11   20.33    6.72
   4   5  11   15.20    5.63
   4  -5  11   15.40    3.58
  -4  -5  11   14.39    3.13
  -4  -5  12  132.40   16.41
   4  -5  12  122.79   14.88
   4   5  12  157.36   14.67
  -4  -5 -12  114.67    7.85
  -4   5 -12  135.87    7.86
   4  -5  12  126.77    7.79
  -4  -5  12  126.31    7.44
   4  -5  12  154.42   15.97
   4   5  12  125.96   13.22
  -4  -5  13   -2.00    4.06
   4  -5  13    6.30    5.72
  -4   5 -13    4.38    2.61
  -4  -5 -13    3.05    2.89
   4  -5  13    8.44    4.85
   4   5  13    9.95    4.83
   4  -5  13    6.77    5.10
   4  -5  13    6.65    2.93
  -4  -5  13    4.84    2.89
   4   5  13    4.27    3.66
   4   5  14  220.93   17.14
   4  -5  14  234.94   20.85
   4  -5  14  227.03   18.72
   4  -5  14  182.03   16.70
   4   5  14  216.06   17.13
   4   5 -14  197.50    8.97
  -4  -5 -15   -1.02    2.26
  -4   5 -15    6.15    2.79
   4  -5  15    2.16    2.61
  -4  -5  15    0.31    2.26
  -4   5 -16   29.55    3.22
  -4  -5  16   30.52    3.24
   4  -5  16   39.96    3.47
  -4  -5  17    2.44    1.46
   4  -5  17   12.98    2.10
  -4  -6   0 1591.47   44.26
   4  -6   0 1640.12   49.59
   4  -6   0 1617.38   49.50
  -4  -6   0 1612.34   46.88
  -4  -6   0 1604.39   49.15
   4  -6   0 1533.68   45.61
  -4  -6   1   75.23    6.06
  -4  -6  -1   77.74    5.34
   4  -6   1   71.27    7.52
   4  -6   1   73.77    7.76
  -4  -6   1   80.31    6.81
  -4  -6  -1   81.55    7.16
  -4  -6   1   81.68    7.71
   4  -6  -1   79.13    6.13
   4  -6   2 2559.96   73.48
  -4  -6  -2 2501.91   64.72
   4  -6   2 2576.72   73.43
  -4  -6   2 2504.69   68.92
  -4  -6   2 2598.35   72.55
  -4  -6   3   36.35    4.90
   4  -6   3   38.74    6.00
   4  -6   3   44.35    6.81
  -4  -6   3   29.76    5.14
   4  -6   3   43.93    6.64
   4  -6   4 2491.50   75.76
  -4  -6   4 2559.20   63.61
  -4  -6   4 2530.82   63.25
  -4  -6   4 2585.37   71.09
   4  -6   4 2516.66   75.38
  -4  -6   4 2555.83   63.33
   4  -6   4 2427.68   75.52
   4  -6   5  271.31   16.90
  -4  -6  -5  258.26   10.63
  -4  -6   5  281.87    9.68
  -4  -6   5  277.43   17.95
  -4  -6   5  276.22    9.83
  -4  -6   5  271.97    9.61
  -4  -6   5  267.05    9.94
  -4  -6   6 1292.07   34.24
  -4  -6   6 1266.65   33.56
   4  -6   6 1285.65   47.00
  -4  -6  -6 1253.23   35.34
  -4  -6   6 1221.06   33.12
   4  -6   6 1258.74   46.82
  -4  -6   7  351.77   12.14
  -4  -6   7  351.59   22.33
   4  -6   7  328.66   21.33
  -4  -6   7  345.55   11.99
   4  -6   7  329.02   21.53
  -4  -6  -7  358.99   13.54
   4  -6   7  363.84   20.02
  -4   6  -8 1022.37   27.93
  -4  -6   8 1132.86   46.32
   4  -6   8 1033.13   43.77
  -4  -6  -8 1014.39   30.79
  -4  -6   8 1033.29   28.95
   4  -6   8 1014.91   43.38
  -4  -6   9   20.88    6.90
  -4  -6  -9   16.75    3.73
   4  -6   9   14.19    5.92
   4   6   9   16.29    5.10
   4  -6   9   11.09    5.20
   4   6   9    8.76    4.70
  -4  -6   9   18.28    3.15
  -4  -6  10  473.17   30.34
   4   6  10  435.55   25.06
   4  -6  10  437.50   28.10
  -4  -6 -10  429.14   16.79
  -4  -6  10  420.61   15.45
   4   6  10  451.35   25.57
   4  -6  10  466.38   28.62
  -4  -6  11   21.99    7.27
  -4  -6 -11   15.43    3.73
   4  -6  11   17.64    6.62
   4   6  11   16.90    5.44
   4  -6  11   10.60    5.80
   4   6  11    9.86    4.80
   4  -6  11   17.39    3.61
  -4  -6  11   18.82    3.28
   4  -6  12  137.62   16.52
  -4  -6  12  117.52   15.31
   4   6  12  159.56   15.07
  -4  -6 -12  137.91    8.36
   4  -6  12  125.74   15.11
   4  -6  12  142.83    8.19
  -4  -6  12  144.59    7.88
   4  -6  12  131.13   15.37
   4   6  12  146.69   14.26
   4  -6  13   -2.02    4.49
   4   6  13    6.93    4.71
   4  -6  13   -3.38    4.85
   4   6  13   -1.38    3.55
   4  -6  13    6.75    4.60
   4  -6  13    0.39    2.66
  -4   6 -13    0.39    2.34
   4  -6  14  221.26    9.87
  -4  -6  14  207.18    9.62
  -4  -6 -14  207.64   10.17
  -4   6 -14  223.85    9.96
   4   6 -14  207.84    9.17
   4  -6  15    0.58    1.96
  -4  -6  15    3.29    1.98
  -4   6 -15    5.42    2.26
  -4  -6  16  213.93    8.34
   4  -6  16  217.89    8.49
  -4   6 -16  217.54    8.60
   4  -6  17   -0.15    1.25
  -4  -7   0    1.05    1.64
   4  -7   0   -0.60    2.04
  -4  -7   0    0.49    1.79
  -4  -7   0    1.77    2.08
  -4  -7  -1   64.35    5.49
  -4  -7   1   54.10    5.49
   4  -7   1   45.67    6.74
   4  -7   1   46.87    6.63
   4  -7   1   49.41    5.81
  -4  -7   1   69.60    7.71
   4  -7  -1   63.25    5.98
  -4  -7   1   57.43    3.74
  -4  -7  -1   55.26    3.82
  -4  -7   1   63.72    6.13
  -4  -7  -1   54.02    5.84
  -4  -7  -2   71.13    7.28
  -4  -7   2   79.52    6.75
  -4  -7   2   67.90    7.76
   4  -7   2   77.60    9.13
  -4  -7   2   73.11    4.38
   4  -7   2   79.32    9.15
  -4  -7   2   81.00    7.24
  -4  -7  -2   76.50    5.62
   4  -7   2   88.14    9.99
  -4  -7   2   74.72    4.29
  -4  -7  -2   72.04    4.55
  -4  -7   3  350.26   11.84
  -4  -7   3  389.47   19.96
  -4  -7   3  357.52   11.67
  -4  -7  -3  340.45   12.04
  -4  -7   3  368.11   16.45
  -4  -7   3  346.51   11.61
  -4  -7   4    3.66    1.87
  -4  -7   4    9.04    3.98
  -4  -7   4    7.11    1.90
  -4  -7   4    4.68    1.70
  -4  -7   4    3.48    1.68
  -4  -7   4    1.33    2.56
  -4  -7  -4    2.38    2.19
  -4  -7   5    4.59    1.76
  -4  -7   5    5.71    1.96
   4  -7   5    9.63    4.24
   4  -7   5    3.62    3.96
  -4  -7   5    7.78    2.01
   4  -7   5    8.87    4.83
  -4  -7   5    8.26    2.46
  -4  -7   6    6.41    1.90
  -4  -7   6    5.28    3.80
  -4  -7   6    9.11    1.99
   4  -7   6   10.58    5.51
   4  -7   6    2.64    3.40
   4  -7   6   11.34    4.83
  -4  -7   7   17.62    2.76
  -4  -7   7   28.03    6.98
  -4  -7   7   27.15    3.13
   4  -7   7   34.84    7.71
   4  -7   7   19.87    5.54
   4  -7   7   10.16    6.61
  -4  -7  -7   25.47    3.68
  -4  -7  -8   62.32    5.64
   4  -7   8   68.13   10.99
   4  -7   8   72.92   10.91
  -4  -7   8   77.25    5.08
  -4  -7   8   76.87   11.15
  -4  -7   9   53.69    9.96
  -4  -7  -9   52.68    5.34
   4   7   9   54.05    8.71
   4  -7   9   39.16    8.83
   4  -7   9   47.70    9.23
  -4  -7   9   45.49    4.25
   4   7   9   61.92    9.03
  -4  -7  10    1.92    4.26
  -4  -7 -10    4.61    2.71
   4  -7  10    5.37    4.30
   4   7  10   -1.39    4.19
   4  -7  10    7.15    5.39
   4  -7  10    1.24    2.85
  -4  -7  10    1.98    2.18
   4   7  10    2.78    3.99
  -4  -7  11   43.67    9.58
   4  -7  11   38.37    9.21
  -4  -7 -11   31.95    4.47
   4  -7  11   29.11    7.80
   4   7  11   31.36    7.49
   4  -7  11   44.81    4.83
  -4  -7  11   35.17    4.05
   4   7  11   28.51    6.78
   4  -7  11   38.27    8.95
   4  -7  12  112.38   15.17
   4   7  12  146.28   14.26
   4  -7  12  112.12   14.54
   4  -7  12  132.44    7.75
  -4  -7  12   99.43    6.56
   4  -7  12  129.59   15.20
   4   7  12  120.74   13.05
   4  -7  13    4.93    3.96
   4   7  13    5.32    3.82
   4  -7  13    4.93    4.22
   4   7  13   13.32    5.41
   4  -7  13    9.44    5.42
  -4  -7  14   21.01    3.02
  -4  -7  14   31.51    5.34
  -4   7 -14   24.29    3.35
   4   7 -14   20.49    2.79
   4  -7  14   24.57    3.39
  -4  -7  15    1.41    1.78
  -4   7 -15    1.91    1.92
   4   7 -15   -1.70    1.67
   4  -7  15    0.79    1.91
  -4  -7  16    0.17    1.47
   4  -7  16    0.39    1.56
  -4   7 -16    0.61    1.55
  -4  -8   0  910.23   25.48
  -4  -8   0  904.90   30.51
  -4  -8   0  918.26   30.89
   4  -8   0  880.39   31.83
  -4  -8  -1   50.55    4.17
  -4  -8   1   53.03    4.03
  -4  -8   1   60.13    8.16
   4  -8   1   54.83    7.22
  -4  -8   1   45.09    5.69
  -4  -8  -1   46.90    6.12
  -4  -8   1   59.44    6.51
  -4  -8  -1   64.16    6.08
  -4  -8  -2  854.29   24.69
  -4  -8   2  851.62   24.20
  -4  -8   2  877.08   34.70
  -4  -8   2  845.09   24.30
  -4  -8   2  858.46   23.86
  -4  -8   2  893.14   31.25
  -4  -8   2  834.29   29.08
  -4  -8  -2  859.58   31.15
  -4  -8  -3  251.13   14.76
   4  -8   3  229.61   16.53
  -4  -8  -3  221.58    8.53
  -4  -8   3  227.45    8.75
   4  -8   3  241.76   16.89
  -4  -8   3  227.74    9.00
   4  -8   3  185.18   15.78
  -4  -8   3  221.03    8.76
  -4  -8  -3  229.03    9.41
  -4  -8   3  229.62   15.92
   4  -8   4  685.42   32.08
   4  -8   4  685.90   32.24
  -4  -8  -4  686.99   20.31
  -4  -8   4  720.42   20.86
  -4  -8   4  689.52   20.39
  -4  -8   4  688.97   20.50
  -4  -8   4  699.81   20.49
  -4  -8  -4  674.58   21.31
  -4  -8   4  684.36   31.21
   4  -8   4  710.85   32.77
   4  -8   5  145.74   13.30
   4  -8   5  165.53   14.82
  -4  -8  -5  139.67    7.46
  -4  -8   5  145.10    6.86
   4  -8   5  140.96   13.69
  -4  -8   5  149.54   13.19
  -4  -8   5  143.64    7.10
  -4  -8   5  141.86    7.03
  -4  -8   5  145.94    6.78
   4  -8   6  868.61   38.74
   4  -8   6  827.14   37.88
  -4  -8   6  785.68   23.48
  -4  -8  -6  812.37   24.73
   4  -8   6  797.50   35.52
  -4  -8   6  823.50   36.27
  -4  -8   7    7.76    2.31
   4  -8   7   -1.30    3.90
   4  -8   7    1.59    5.00
   4  -8   7   -1.59    5.78
   4  -8   8  307.24   23.23
   4  -8   8  294.27   20.74
  -4  -8   8  296.30   11.24
   4  -8   8  306.11   23.01
   4  -8   9    1.80    5.18
  -4  -8   9    2.40    2.26
   4  -8   9    3.61    5.44
   4   8   9    5.52    4.34
   4   8   9    1.38    3.55
   4  -8  10   21.07    7.59
   4  -8  10    7.41    4.77
   4   8  10    9.99    5.03
  -4  -8  10    8.28    2.68
   4  -8  10   12.38    3.40
   4  -8  10    9.25    5.58
  -4  -8 -10    8.45    2.80
   4   8  10   17.07    5.93
   4  -8  11   80.78   12.19
   4   8  11   74.10   10.46
   4   8  11   88.32   11.08
   4  -8  11   78.86   12.17
   4  -8  11   89.05   13.31
  -4  -8  11   90.33    5.83
   4  -8  11   77.57    6.20
   4  -8  12  118.18   14.77
  -4  -8  12  129.25   13.42
   4   8  12   95.50   11.30
   4   8  12  123.04   12.68
   4  -8  12   89.60   12.83
   4  -8  12   99.10   13.27
   4  -8  13   13.04    2.83
  -4  -8  13    5.16    2.23
  -4   8 -13   11.81    2.70
  -4   8 -14  237.55    9.54
   4   8 -14  200.07    8.83
  -4  -8  14  207.41    8.65
   4  -8  14  224.59    9.31
  -4  -8  14  201.73   14.50
  -4   8 -15    7.60    1.88
   4   8 -15    7.81    1.76
   4  -8  15    8.29    2.11
   4  -8  16   64.36    3.65
  -4   8 -16   66.80    3.69
  -4  -9   0    7.12    2.09
   4  -9   0    5.20    2.13
  -4  -9   0    6.87    2.22
   4  -9   0   10.90    3.89
  -4  -9   1  312.60   19.20
   4  -9   1  326.42   17.78
  -4  -9   1  296.13   10.56
   4  -9   1  264.15   20.02
  -4  -9  -1  320.09   11.52
   4  -9   1  288.97   10.56
  -4  -9   1  307.12   11.19
  -4  -9   1  329.63   16.57
  -4  -9   2   45.55    7.43
   4  -9   2   30.51    6.92
   4  -9   2   46.49    6.93
  -4  -9   2   46.21    3.99
   4  -9   2   42.53    7.91
  -4  -9  -2   46.22    4.13
  -4  -9   2   44.91    3.87
   4  -9   2   53.18    8.60
  -4  -9   2   48.47    3.79
   4  -9   3   69.81   10.06
  -4  -9   3   75.72   10.02
   4  -9   3   89.34   10.97
  -4  -9   3   86.41    5.31
  -4  -9  -3   93.55    5.86
   4  -9   3   87.21   11.12
  -4  -9   3   92.77    5.25
  -4  -9   3   95.78    5.58
  -4  -9   4   37.91    3.62
   4  -9   4   40.41    7.96
  -4  -9   4   37.77    3.78
  -4  -9   4   39.83    3.78
  -4  -9   4   41.01    3.71
   4  -9   4   38.26    8.09
   4  -9   4   41.39    8.25
  -4  -9   4   29.59    6.88
  -4  -9  -4   35.90    4.17
  -4  -9  -4   40.85    6.61
  -4  -9   5    4.21    2.10
   4  -9   5    4.17    5.21
  -4  -9   5    2.55    2.08
  -4  -9   5    1.51    2.09
   4  -9   5    4.55    4.14
  -4  -9   5    4.08    4.63
   4  -9   5   15.12    6.29
  -4  -9  -5    4.26    2.88
  -4  -9  -6  101.70    6.72
  -4  -9   6   98.63    5.91
  -4  -9   6   96.73   11.89
   4  -9   6   93.54   12.57
   4  -9   6  110.01   13.36
   4  -9   6  106.48   12.24
   4  -9   7   61.96   10.41
   4  -9   7   61.84   10.62
  -4  -9   7   80.85    5.31
  -4  -9  -7   78.65    6.02
   4  -9   7   81.69   10.93
  -4  -9  -8    7.45    3.15
   4  -9   8    5.43    5.93
   4  -9   8   19.83    5.20
   4  -9   8    7.25    4.94
  -4  -9   8    4.74    4.77
  -4  -9  -9    9.70    3.04
   4  -9   9    5.61    5.64
   4  -9   9   11.23    6.59
  -4  -9   9    8.05    4.86
  -4  -9 -10   10.71    2.93
   4  -9  10   19.87    5.44
   4  -9  10    5.22    2.83
   4  -9  10    1.87    5.11
  -4  -9  10   11.15    5.22
   4   9  10   12.94    5.54
   4  -9  10   13.09    6.80
   4   9  10    2.87    3.69
   4  -9  11   12.38    4.25
   4  -9  11    1.81    4.92
  -4  -9  11    1.51    4.35
   4  -9  11   -1.15    2.70
   4  -9  11    1.80    3.66
   4   9  11   11.16    5.07
   4   9  11   -2.79    5.07
   4  -9  12   -1.66    5.44
  -4  -9  12    6.81    4.95
   4   9  12    2.59    3.53
  -4  -9  12   10.55    2.48
   4  -9  12    7.71    3.01
   4  -9  12   14.85    6.18
   4   9  12    9.09    4.72
  -4   9 -13   -0.94    2.04
  -4  -9  13   -1.14    4.01
   4  -9  13    0.92    2.27
   4  -9  14    4.00    2.02
   4   9 -14    2.19    1.63
  -4   9 -14    1.29    1.84
   4  -9  15   11.27    2.00
  -4   9 -15   15.34    2.13
   4   9 -15   10.97    1.65
   4  -9  16    2.66    1.14
  -4   9 -16    2.58    1.04
  -4 -10   0   26.15    3.18
   4 -10   0   24.47    3.22
  -4 -10   1    2.71    2.03
  -4 -10  -1    1.91    2.06
   4 -10   1    1.79    1.80
   4 -10   1    2.04    2.78
   4 -10   1   -1.59    5.02
  -4 -10   1    3.09    2.16
   4 -10   2  118.87   11.41
  -4 -10   2  129.03   13.27
  -4 -10  -2  106.38    6.60
   4 -10   2  127.30   14.25
  -4 -10   2  120.48    6.48
  -4 -10   2  111.09    6.41
  -4 -10   3   21.94    3.15
  -4 -10  -3   27.23    3.76
   4 -10   3   12.39    6.15
  -4 -10   3   31.45    6.82
   4 -10   3   16.79    5.14
  -4 -10   3   20.69    3.16
   4 -10   4   40.66    8.50
  -4 -10   4   53.33    4.48
  -4 -10  -4   57.61    5.10
   4 -10   4   55.05    9.91
   4 -10   4   52.01    8.37
  -4 -10   4   55.73    9.27
   4 -10   4   44.06    8.91
  -4 -10   4   62.87    4.81
  -4 -10   4   53.70    4.49
   4 -10   5   47.70    9.51
  -4 -10   5   44.53    4.12
  -4 -10   5   57.09    4.65
  -4 -10   5   53.28    4.29
   4 -10   5   28.82    7.75
  -4 -10  -5   42.91    4.68
   4 -10   5   29.83    7.76
  -4 -10   6   71.12    5.06
   4 -10   6   62.96   10.75
  -4 -10   6   48.17    9.14
   4 -10   6   51.32    9.10
  -4 -10  -6   54.20    5.38
   4 -10   6   45.04    9.28
   4 -10   7  151.73   16.90
  -4 -10   7  151.12    7.66
   4 -10   7  150.48   16.44
   4 -10   7  154.06   14.88
  -4 -10  -7  146.24    8.42
  -4 -10   7  172.92   16.26
  -4 -10  -8   36.08    4.45
   4 -10   8   37.41    9.19
   4 -10   8   32.03    8.25
  -4 -10   8   39.06    8.01
   4 -10   9    5.65    6.17
  -4 -10  -9    1.55    2.28
   4 -10   9   -0.78    2.55
   4 -10   9   -1.90    4.22
  -4 -10   9    8.11    5.10
   4  10  10   45.00    8.18
   4 -10  10   52.47    4.93
   4 -10  10   73.05   11.32
   4  10  10   43.72    8.20
   4 -10  10   70.07   11.55
  -4 -10  10   62.14    9.65
   4 -10  11    0.35    2.74
   4  10  11    6.63    4.34
  -4 -10 -11    3.38    2.18
   4 -10  11    5.15    4.13
  -4 -10  11    8.57    5.03
   4 -10  11    5.09    5.12
   4  10  11    2.65    3.81
   4 -10  12    0.61    2.18
  -4 -10  12    1.24    3.19
  -4 -10  13    8.98    3.74
  -4  10 -13    6.24    2.10
   4 -10  13    8.76    2.28
  -4  10 -14    8.11    1.91
   4  10 -14    6.29    1.77
   4 -10  14    5.41    1.68
  -4  10 -15    3.12    1.31
   4 -10  15    3.36    1.28
   4 -11   0   -1.77    4.84
  -4 -11   0    0.34    2.08
   4 -11   0    0.62    2.15
  -4 -11   0   -1.02    2.24
   4 -11   1   12.20    6.91
   4 -11   1   25.79    4.90
  -4 -11   1   13.13    2.83
  -4 -11  -1   10.75    2.75
   4 -11   1   13.48    2.49
   4 -11  -1   15.48    3.22
  -4 -11   1   10.44    2.74
   4 -11   2    1.70    4.88
   4 -11   2    7.19    3.61
   4 -11  -2    0.38    2.77
  -4 -11   2    1.30    2.22
  -4 -11  -2    0.72    2.17
  -4 -11   2    4.02    2.24
   4 -11   3   10.00    5.67
  -4 -11  -3   12.78    3.08
  -4 -11   3   10.26    2.57
  -4 -11   3    8.07    2.66
  -4 -11   4    4.50    2.11
   4 -11   4   -1.64    4.93
  -4 -11   4    3.09    4.86
  -4 -11  -4    4.68    2.68
  -4 -11   4    5.19    2.34
  -4 -11   4    4.06    2.34
  -4 -11   5   30.63    3.62
   4 -11   5   24.09    7.17
  -4 -11   5   29.16    3.57
  -4 -11   5   25.95    3.42
   4 -11   5   22.02    6.56
  -4 -11   5   33.45    7.12
  -4 -11  -5   23.29    3.77
  -4 -11  -6  383.69   15.27
  -4 -11   6  400.93   14.32
   4 -11   6  406.01   25.48
  -4 -11   6  379.83   25.15
   4 -11   6  380.17   26.88
   4 -11   6  424.82   28.15
   4 -11   6  345.96   24.05
  -4 -11   7   16.14    2.76
  -4 -11  -7   15.43    3.38
   4 -11   7   14.83    6.53
   4 -11   7    9.23    4.85
  -4 -11   7    9.87    4.97
   4 -11   7   14.95    6.36
   4 -11   8   55.29    5.00
  -4 -11  -8   50.01    4.98
   4 -11   8   65.18   10.78
  -4 -11   8   57.12    9.69
   4 -11   8   58.26   10.74
   4  11   9  103.87   12.05
  -4 -11   9  104.06   12.62
   4 -11   9   79.03   12.26
   4 -11   9  105.56   13.73
   4  11   9  103.79   12.24
   4 -11  10   10.27    5.83
   4  11  10   10.63    4.84
  -4 -11  10   29.32    6.93
   4 -11  10   15.55    6.09
   4 -11  10   14.53    3.07
  -4 -11 -10   16.03    3.02
   4  11  10   17.33    5.56
  -4 -11  11    1.30    3.54
  -4 -11 -11    0.54    1.66
   4 -11  11    2.36    1.99
   4 -11  12    7.53    4.42
  -4 -11  12    8.66    3.81
   4 -11  12    7.79    2.16
   4 -11  13    2.04    3.46
   4 -11  13    3.78    1.78
  -4  11 -13    0.89    1.57
   4 -11 -14   34.41    2.98
   4 -11  14   35.56    2.49
  -4  11 -14   38.43    2.72
  -4 -12   0 1275.56   36.00
   4 -12   0 1367.24   56.12
   4 -12   0 1222.34   35.26
  -4 -12   0 1304.47   36.17
  -4 -12   1  214.85    9.87
  -4 -12  -1  216.13    9.93
   4 -12  -1  224.76   20.60
   4 -12  -1  203.15    9.63
  -4 -12   1  215.14    9.70
  -4 -12  -1  208.35    9.88
   4 -12   2  888.02   38.53
   4 -12   2  999.39   45.48
  -4 -12   2  942.37   27.86
  -4 -12  -2  913.56   28.00
   4 -12  -2  912.60   45.63
  -4 -12   2  928.37   27.50
   4 -12  -2  924.70   28.27
  -4 -12   3    7.01    2.57
  -4 -12   3    6.80    2.53
   4 -12   3    9.30    4.52
  -4 -12   3    6.72    2.43
   4 -12   3    3.46    5.89
  -4 -12  -3    7.03    2.73
   4 -12  -3    4.63    2.94
   4 -12   4  797.79   36.96
  -4 -12   4  794.51   38.82
   4 -12   4  750.61   38.67
  -4 -12   4  850.72   24.96
  -4 -12   4  803.73   24.93
  -4 -12  -4  794.46   25.54
  -4 -12   4  823.42   24.79
  -4 -12   5   19.15    3.18
  -4 -12   5   22.90    6.83
   4 -12   5   14.62    5.17
  -4 -12   5   22.09    3.14
   4 -12   5   16.34    6.14
  -4 -12  -5   29.96    4.03
   4 -12   6  217.61   18.43
  -4 -12   6  211.79   18.64
   4 -12   6  176.07   17.21
  -4 -12   6  230.28    9.85
  -4 -12  -6  201.33   10.21
   4 -12   7    7.72    4.66
  -4 -12   7   11.35    5.52
   4 -12   7   16.23    3.20
   4 -12   7   19.66    6.45
  -4 -12   7   16.11    2.86
  -4 -12  -7   13.33    3.08
   4 -12   8  671.76   34.54
  -4 -12   8  728.24   35.92
   4 -12   9    8.93    4.69
  -4 -12   9   10.26    5.16
   4  12   9   10.49    4.91
   4  12   9   -1.31    3.77
  -4 -12  -9    3.99    2.37
   4 -12   9   10.55    2.67
   4 -12  10  434.05   14.71
   4 -12  10  398.88   24.70
  -4 -12  10  415.74   24.73
  -4 -12 -10  461.16   15.05
   4 -12  11   16.38    2.55
  -4 -12  11   21.29    5.77
   4 -12  11   13.29    4.92
  -4  12 -12  381.82   12.33
   4 -12  12  315.44   19.51
   4 -12 -13   30.25    3.02
  -4  12 -13   32.93    2.59
   4 -13   0   78.85    5.47
  -4 -13   0   94.86    6.27
   4 -13   0  107.39   14.57
  -4 -13   0   92.78    6.09
   4 -13  -1    3.87    5.57
   4 -13   1    9.18    6.24
  -4 -13  -1   15.69    3.03
   4 -13  -1    7.26    2.48
  -4 -13   1    9.92    2.60
  -4 -13  -1    8.92    2.54
  -4 -13   1   10.12    2.89
  -4 -13  -2  161.80    8.27
  -4 -13   2  144.85    7.80
  -4 -13   2  139.67    7.62
   4 -13  -2  143.89   16.96
   4 -13  -2  138.44    7.92
  -4 -13  -2  147.47    8.12
   4 -13   2  152.50   16.55
  -4 -13  -3   55.34    4.97
   4 -13  -3   63.59   11.77
  -4 -13   3   58.77    4.78
   4 -13   3   54.83    9.93
   4 -13  -3   52.42    5.20
   4 -13   3   72.80    8.93
  -4 -13   3   48.15    4.43
  -4 -13   3   51.97    4.63
   4 -13   4   21.57    4.91
   4 -13  -4    3.98    6.00
   4 -13   4    1.65    4.99
  -4 -13   4    9.90    2.30
  -4 -13  -4   15.32    3.12
   4 -13  -4    8.18    3.09
  -4 -13   4   11.10    2.61
  -4 -13   4   12.37    2.68
   4 -13   5    9.69    4.36
   4 -13   5    4.74    4.98
  -4 -13  -5   -0.78    2.55
   4 -13  -5   -0.89    2.75
  -4 -13   5    0.33    1.95
   4 -13   6   56.02    9.10
  -4 -13   6   52.07    9.17
   4 -13   6   66.09   10.03
   4 -13   7    1.39    3.57
  -4 -13   7    1.52    4.36
  -4 -13   8   21.38    6.48
  -4 -13  -8   14.63    2.85
   4 -13   9    5.00    3.77
  -4 -13   9   10.32    4.83
   4 -13  -9    8.84    2.95
  -4 -13  -9    7.33    2.27
   4 -13  10    1.11    3.02
  -4 -13  10    1.11    3.04
   4 -13 -10    4.02    2.40
  -4 -13 -10    1.59    1.56
   4 -13 -11   46.92    4.05
   4 -13 -12   -0.63    1.70
  -4  13 -12   -0.61    1.18
  -4 -14   0   41.32    4.17
   4 -14   0   44.50    9.48
  -4 -14   0   41.69    4.22
   4 -14   1   13.87    5.46
   4 -14  -1   18.22    6.62
  -4 -14  -1    7.87    2.65
  -4 -14   1    7.49    2.28
  -4 -14  -1   10.59    2.59
  -4 -14   1    6.16    2.38
  -4 -14   2  264.46   11.07
  -4 -14  -2  266.33   11.30
  -4 -14   2  285.89   11.24
   4 -14   2  227.34   19.99
   4 -14  -2  237.13   21.27
  -4 -14   2  275.95   11.10
  -4 -14  -2  264.79   11.43
   4 -14  -3   31.32    8.71
   4 -14   3   19.27    6.71
   4 -14  -4   81.51   12.76
   4 -14   4   70.50   10.47
   4 -14   5   54.84    8.90
   4 -14  -5   63.65    5.38
   4 -14   5   79.12    9.41
  -4 -14  -6  279.29   11.35
   4 -14  -6  271.73   11.81
   4 -14   6  244.91   17.88
  -4 -14   6  276.24   10.60
   4 -14   7   38.15    6.90
  -4 -14  -7   53.56    4.38
   4 -14  -7   45.04    4.67
  -4 -14  -8  241.12    9.66
   4 -14  -8  255.06   10.82
   4 -14   9   16.27    3.99
  -4 -14  -9   10.40    1.99
   4 -14  -9    9.57    2.43
   4 -14 -10  331.38   11.66
  -4 -14 -10  321.68   10.37
  -4  14 -11    0.65    1.06
   4 -14 -11   -0.57    1.41
  -4 -15   0    4.09    2.27
   4 -15   0    1.56    4.92
  -4 -15   0    5.81    2.05
  -4 -15  -1   27.63    3.36
   4 -15  -1   29.45    3.02
  -4 -15   1   29.14    3.39
   4 -15   1   30.45    7.61
   4 -15  -1   31.70    7.52
  -4 -15  -1   35.50    3.60
  -4 -15   1   31.28    3.48
  -4 -15   1   34.38    3.53
  -4 -15  -2    1.94    1.99
   4 -15  -2    3.39    1.92
  -4 -15   2    5.34    1.98
   4 -15   2    8.82    4.82
  -4 -15  -2    2.47    1.90
  -4 -15   2    2.64    1.77
  -4 -15   2    6.30    2.08
   4 -15  -3   16.71    2.90
  -4 -15  -3   20.52    2.99
  -4 -15   3   19.62    2.83
  -4 -15  -3   20.63    2.90
  -4 -15   3   18.22    2.74
  -4 -15  -4   11.57    2.50
   4 -15  -4   11.68    2.62
  -4 -15  -4    7.65    2.26
  -4 -15   4    9.02    2.23
  -4 -15  -5   17.23    2.77
   4 -15  -5   13.84    2.77
  -4 -15  -5   16.48    2.62
  -4 -15   5   19.11    2.72
  -4 -15  -6    6.01    2.09
   4 -15  -6    6.84    2.25
  -4 -15  -6    3.35    1.76
  -4 -15  -7    5.79    1.83
   4 -15  -7    5.55    2.24
  -4 -15  -7    6.64    1.92
  -4 -15  -8   -0.20    1.57
   4 -15  -8    0.74    1.74
  -4 -15  -8    1.92    1.38
  -4 -15  -9   -0.91    1.32
   4 -15  -9    1.84    1.61
  -4 -15  -9   -0.29    1.20
   4 -15 -10    2.78    1.41
  -4 -16   0   25.79    3.07
  -4 -16   0   28.05    3.09
  -4 -16   0   32.34    3.07
  -4 -16  -1    2.39    1.79
  -4 -16   1    2.82    1.68
  -4 -16   1    1.03    1.68
  -4 -16  -1    1.69    1.70
  -4 -16   2   85.99    5.00
  -4 -16  -2   92.79    5.37
   4 -16  -2   79.40    4.56
  -4 -16  -2   85.27    5.01
  -4 -16   2   91.02    5.16
  -4 -16  -3    1.30    1.67
   4 -16  -3    3.66    1.73
  -4 -16   3    2.11    1.69
  -4 -16  -3    2.06    1.58
   4 -16  -4  111.10    5.56
  -4 -16  -4  104.66    5.65
  -4 -16  -4   96.96    5.31
  -4 -16  -5    0.23    1.60
   4 -16  -5    1.72    1.49
  -4 -16  -5    0.20    1.39
  -4 -16  -6   12.77    2.05
  -4 -16  -6   12.35    1.84
  -4 -16  -7    7.46    1.65
   4 -16  -7    6.82    1.67
  -4 -16  -7    8.65    1.48
  -4 -16  -8    0.90    1.07
   4 -16  -8    1.47    1.24
  -4 -17   0   83.10    4.51
  -4 -17   0   75.80    4.44
  -4 -17  -1   10.09    1.84
  -4 -17  -1    8.25    1.84
  -4 -17   1    7.36    1.79
  -4 -17  -2    0.99    1.31
  -4 -17   2   -0.55    1.30
  -4 -17  -2   -0.59    1.27
  -4 -17  -2    1.19    1.34
  -4 -17  -3   42.55    3.13
   4 -17  -3   37.78    2.41
  -4 -17  -3   42.98    3.11
  -4 -17   3   45.69    3.03
  -4 -17  -3   36.39    2.56
   4 -17  -4    0.95    0.95
  -4 -17  -4    3.16    1.41
  -4 -17  -4    0.92    0.98
   4 -17  -5    9.54    1.33
  -4 -17  -5   13.03    1.81
   4 -17  -6    9.62    1.21
  -4 -17  -6    7.01    1.34
  -4 -18   0   77.03    3.57
  -4 -18   1    2.10    1.03
  -4 -18  -1    5.83    1.23
  -4 -18  -2  117.19    4.63
  -4 -18  -3    2.55    1.02
  -4 -18  -3    3.10    1.03
   5   0   0    0.59    1.11
  -5   0   0   -0.43    1.83
   5   0   0   -0.20    1.07
   5   0   1    1.70    1.59
   5   0  -1    0.43    0.74
  -5   0   1    0.89    1.84
   5   0   1    0.85    1.53
   5   0  -1    0.52    0.71
  -5   0   2   -0.48    1.85
   5   0   2    0.84    1.27
   5   0   2   -0.37    1.70
   5   0   2    0.37    1.61
  -5   0   3   -3.27    2.62
   5   0   3    0.58    0.99
   5   0   3    0.46    1.99
   5   0   3    1.83    2.15
   5   0   4   18.74    3.63
   5   0   4   16.48    3.26
  -5   0   4   14.36    3.69
   5   0   5   -0.65    2.37
   5   0   5   -1.96    2.65
  -5   0   6   -0.96    3.14
   5   0   6    0.77    2.32
   5   0   6    4.59    2.78
  -5   0   7    1.10    2.65
  -5   0   7   -0.71    2.01
  -5   0  -7   -0.20    1.57
  -5   0  -7   -0.25    1.82
  -5   0  -8  604.57   19.31
   5   0   8  662.68   28.64
  -5   0   8  636.40   19.35
   5   0   8  650.53   28.45
  -5   0  -9    0.96    2.02
   5   0   9   -1.18    3.71
  -5   0   9    1.43    3.19
   5   0   9    0.29    2.28
  -5   0   9    2.46    2.42
   5   0   9   -1.18    3.88
  -5   0 -10    2.51    2.60
   5   0  10    3.98    4.67
  -5   0  10    1.59    3.83
   5   0  10    1.33    4.37
   5   0  10    4.07    2.61
  -5   0  10    3.08    2.43
   5   0  11   -1.00    2.64
  -5   0  11    3.46    4.71
  -5   0 -11    3.52    2.73
   5   0  11    1.46    2.66
  -5   0  11    0.37    2.76
   5   0  11   -2.93    4.98
   5   0  12    1.56    4.01
  -5   0 -12    2.89    2.70
   5   0  12    1.56    4.26
  -5   0  12    1.59    2.72
   5   0  12   -1.04    2.58
   5   0  13   -3.18    5.00
  -5   0 -13   -0.42    2.69
  -5   0  13    1.21    2.75
   5   0  13    0.35    2.08
   5   0  13    1.60    4.10
   5   0  14   29.36    7.73
  -5   0  14   34.06    4.42
   5   0  14   41.51    8.18
  -5   0 -15   -1.12    2.34
   5   0  15    1.40    1.83
  -5   0  15    0.71    2.41
  -5   0 -16   40.87    4.02
   5   0  16   43.31    3.45
  -5   0 -17   -1.62    1.65
  -5   0 -18   25.19    2.17
   5   1   0    0.82    1.15
   5  -1   0    0.24    1.32
  -5  -1   0   -0.46    2.21
  -5   1   0   -0.41    1.77
   5   1   0    1.44    1.17
   5  -1   0    1.42    1.24
   5  -1   1   44.61    3.97
   5   1   1   48.35    3.96
   5   1  -1   50.50    2.54
   5  -1  -1   51.72    3.00
   5  -1  -1   48.66    2.91
   5   1   1   51.50    4.07
   5   1  -1   47.39    2.49
   5  -1   1   48.16    4.08
  -5  -1  -1   41.75    4.75
  -5  -1   1   51.27    5.02
  -5   1  -1   51.38    4.84
  -5   1   1   55.03    4.95
   5  -1   2   32.95    3.77
   5   1   2   21.13    3.17
  -5  -1   2   24.80    4.22
  -5   1   2   31.17    4.34
   5  -1   2   29.17    3.67
   5   1   2   24.45    3.32
   5  -1   3  164.96    8.19
   5   1   3  169.74    9.27
   5  -1   3  175.58    9.56
   5  -1   3  168.25    9.49
   5   1   3  163.63    9.07
  -5  -1   3  178.41   10.28
  -5   1   3  174.14   10.03
   5  -1   4   25.83    4.20
   5  -1   4   29.50    5.27
   5   1   4   30.05    5.18
   5  -1   4   28.49    5.58
  -5   1   4   37.03    5.81
  -5  -1   4   27.86    5.50
   5   1   4   31.08    5.29
   5   1   5  102.72    8.19
   5  -1   5  107.23    8.67
  -5  -1   5   87.92    8.15
   5  -1   5  102.59    8.41
  -5  -1   5   91.95    9.01
   5   1   5   83.84    7.54
   5   1   6  125.47    9.80
   5  -1   6  134.26   10.55
   5  -1   6  137.56   10.60
  -5  -1   6  126.15   11.31
   5   1   6  127.66    9.89
  -5  -1  -7    9.71    2.36
  -5   1  -7   10.69    2.31
  -5  -1   7   13.16    2.36
  -5   1  -7   13.49    2.21
  -5   1   7   14.57    2.70
  -5   1   7   12.63    4.29
  -5   1   8    2.21    2.20
  -5  -1  -8   -0.73    1.69
  -5  -1  -8    0.29    1.89
  -5   1  -8    1.68    2.08
   5  -1   8    1.07    3.07
   5   1   8    6.08    4.22
  -5  -1   8    2.64    3.17
   5  -1   8    3.23    3.52
   5   1   8    1.02    2.92
  -5  -1   8    1.89    2.18
  -5   1  -8    0.65    1.55
  -5  -1  -9  135.37    7.22
  -5   1  -9  124.68    6.82
  -5  -1   9  132.77   13.98
  -5   1   9  132.97   13.14
   5  -1   9  119.44   12.11
   5   1   9  125.39   12.13
  -5   1   9  121.71    6.78
  -5  -1   9  109.60    6.52
   5   1   9  111.78    6.23
   5   1   9  136.32   12.71
   5  -1   9  127.19   12.40
   5   1  10    0.88    2.30
   5  -1  10    1.99    2.52
  -5  -1  10    1.02    2.44
  -5  -1  10    4.97    4.52
  -5   1  10    1.52    4.15
  -5  -1 -10    0.73    2.43
  -5   1 -10    2.48    2.55
   5  -1  10    1.37    3.73
   5   1  10    6.53    3.93
  -5   1  10    1.38    2.65
   5   1  10   -1.31    4.29
   5  -1  10   -2.74    3.94
  -5  -1  11   61.20   10.71
   5  -1  11   59.94    9.46
  -5  -1 -11   67.74    5.78
  -5   1 -11   58.46    5.21
   5   1  11   60.34    9.45
   5  -1  11   67.57   10.50
   5   1  11   70.75    5.17
  -5   1  11   67.63    5.67
  -5  -1  11   66.77    5.71
   5  -1  11   70.58    5.57
   5   1  11   63.48    9.58
   5   1  12    7.86    2.79
   5  -1  12   15.90    3.39
  -5  -1  12   16.98    7.28
   5  -1  12   11.15    5.42
  -5   1 -12   13.94    3.32
   5   1  12    9.20    5.22
   5  -1  12   14.42    5.83
  -5   1  12    9.12    3.26
  -5  -1  12   14.65    3.35
   5   1  12   23.04    7.39
   5   1  13    7.81    4.91
   5  -1  13    6.49    5.10
  -5   1 -13    3.32    2.44
   5   1  13    3.13    4.27
   5  -1  13    6.53    5.14
  -5  -1  13    3.23    2.70
  -5   1  13    0.81    2.51
   5  -1  13    3.24    2.45
   5   1  13    4.57    2.50
   5   1  14    1.52    4.35
   5  -1  14    7.87    4.96
  -5  -1  14    0.39    2.65
   5   1  14    7.52    4.73
   5  -1  14    4.69    4.26
  -5   1 -14    3.99    2.54
  -5  -1 -14    1.67    2.48
  -5  -1 -15   18.67    3.26
   5  -1  15   21.55    3.08
  -5   1  15   23.10    3.59
  -5  -1  15   24.74    3.64
  -5  -1 -16   30.86    3.55
  -5   1 -16   30.57    3.48
  -5  -1  16   24.50    3.27
   5  -1  16   27.52    2.96
  -5  -1 -17   27.77    2.86
  -5   1 -17   25.44    2.76
   5  -1  17   19.84    2.14
  -5   1 -18    6.85    1.44
   5  -2   0   -0.31    1.53
  -5   2   0   -0.77    2.11
  -5  -2   0    0.99    1.74
   5  -2   0    1.86    1.54
   5  -2   1  592.45   19.65
  -5   2   1  596.81   20.23
  -5  -2   1  583.48   21.27
  -5   2  -1  560.64   19.55
  -5  -2  -1  571.41   21.45
   5  -2  -1  578.17   17.82
   5  -2  -1  584.65   17.89
   5  -2   1  614.33   19.85
   5  -2   2  214.84   10.48
  -5   2   2  220.85   10.84
  -5   2  -2  207.94   10.06
  -5  -2   2  202.32   10.81
   5  -2   2  196.55   10.18
  -5   2   3  625.50   22.67
  -5  -2   3  616.17   22.96
   5  -2   3  633.00   22.60
   5  -2   3  615.33   22.42
  -5  -2   3  622.54   20.37
   5  -2   3  593.21   21.43
   5  -2   4  129.09    9.00
  -5   2   4   99.97    3.72
   5   2   4  117.51    8.11
   5  -2   4  133.56    7.98
   5   2   4  121.48    8.42
  -5   2   4   99.17    3.73
   5  -2   4  101.15    8.19
  -5  -2   4  125.79    8.98
   5  -2   5 1545.74   47.71
   5   2   5 1470.55   46.24
  -5  -2   5 1592.51   50.81
  -5  -2   5 1510.78   47.40
   5  -2   5 1523.14   44.27
   5   2   5 1492.12   46.57
   5  -2   5 1530.83   47.65
  -5  -2   6   41.54    7.02
  -5  -2   6   40.18    3.37
  -5  -2  -6   33.08    3.26
  -5   2   6   31.96    3.21
   5   2   6   33.86    5.48
   5  -2   6   30.02    5.40
   5  -2   6   35.04    5.76
   5   2   6   33.82    5.38
  -5  -2  -7 1477.68   39.68
  -5  -2  -7 1517.06   40.29
  -5   2   7 1544.32   39.98
  -5  -2   7 1493.76   39.70
  -5   2  -7 1501.61   38.89
  -5   2   8    1.70    2.26
  -5   2  -8    0.21    1.56
   5   2   8    1.55    1.82
  -5  -2   8    3.78    2.08
  -5  -2  -8    1.35    1.73
   5  -2   8    2.26    3.55
   5   2   8    2.04    3.21
   5  -2   8    1.13    3.07
  -5   2  -8    4.23    2.16
  -5  -2  -8    2.13    2.05
  -5  -2   8   -1.38    2.80
   5   2   8    2.04    2.93
  -5   2  -9 1146.40   32.29
   5  -2   9 1241.51   47.05
  -5  -2   9 1257.04   50.64
   5   2   9 1157.20   44.57
  -5  -2  -9 1217.40   34.29
  -5   2  -9 1230.33   33.98
  -5   2   9 1215.79   34.06
   5   2   9 1187.88   32.65
  -5  -2   9 1267.42   34.03
   5   2   9 1171.81   44.82
   5  -2   9 1197.93   46.44
  -5  -2  10    6.15    2.79
   5  -2  10    4.53    2.80
   5   2  10    3.25    2.14
  -5  -2  10    3.45    4.14
   5  -2  10    2.85    3.66
   5   2  10    5.19    4.25
   5  -2  10    7.10    4.47
  -5   2  10    2.80    2.66
   5   2  10    3.91    3.55
  -5   2 -10    5.67    2.66
   5   2  11 1012.95   42.96
  -5  -2  11 1046.51   48.06
   5  -2  11  927.33   43.14
  -5   2 -11 1048.82   30.58
  -5   2  11 1025.90   30.55
  -5  -2  11 1044.81   30.36
   5  -2  11 1021.86   30.15
   5   2  11  978.94   28.94
   5   2  11 1063.87   43.69
   5  -2  11 1025.42   44.52
   5  -2  12    4.89    2.97
  -5  -2  12    8.66    3.34
   5   2  12    1.52    4.77
   5   2  12    6.04    5.14
   5  -2  12    3.29    4.49
   5  -2  12    6.55    5.96
  -5  -2  12   11.70    6.14
  -5   2 -12    4.88    2.75
  -5  -2 -12    7.83    3.14
  -5   2  12    9.92    3.29
   5   2  13  781.01   37.04
   5  -2  13  711.83   36.84
  -5   2  13  736.29   24.25
   5  -2  13  750.68   23.82
  -5  -2  13  769.01   24.29
  -5   2 -13  775.02   24.59
  -5  -2 -13  755.25   24.79
   5   2  13  775.65   37.07
   5  -2  13  735.06   37.47
   5   2  14    1.48    3.55
   5  -2  14    1.59    4.08
   5   2  14   -2.94    5.00
   5  -2  14    7.90    4.97
   5   2  14    7.07    3.21
  -5  -2  15  270.72   11.28
   5  -2  15  250.67   10.54
  -5  -2 -15  277.53   11.55
  -5  -2  16   58.76    4.60
   5  -2  16   49.62    3.95
  -5  -2 -16   54.28    4.43
  -5   2 -16   59.92    4.53
   5  -2  17  255.69    8.89
  -5   2 -17  278.45    9.77
  -5  -2 -17  266.13    9.67
  -5   2 -18    1.99    1.13
   5  -3   0    2.01    1.71
   5  -3   0   -2.01    2.19
  -5  -3   0    1.60    2.32
  -5   3   0    0.36    1.71
   5  -3  -1   24.17    3.12
   5  -3   1   23.43    3.42
  -5  -3   1   25.92    3.58
  -5   3   1   23.16    3.45
  -5  -3   1   24.87    4.15
  -5   3  -1   28.74    3.35
  -5  -3  -1   21.46    4.02
   5  -3  -1   27.22    3.34
   5  -3   1   21.94    3.47
   5  -3   2  199.62   10.88
   5  -3   2  203.07   10.90
  -5  -3   2  209.24   11.25
  -5   3  -2  209.23    9.66
  -5   3   2  197.25   10.23
  -5  -3   2  198.17   10.09
  -5  -3   3    9.16    2.84
   5  -3   3    1.81    2.27
  -5   3  -3    6.78    2.41
  -5  -3   3    8.94    3.43
   5  -3   3   10.71    3.20
   5  -3   3    9.07    3.11
   5  -3   4  433.85   19.37
   5  -3   4  425.15   18.25
  -5  -3   4  449.94   19.29
   5  -3   4  438.37   19.47
  -5  -3   5   42.89    6.79
   5  -3   5   48.98    6.47
   5  -3   5   33.81    5.41
   5  -3   5   34.27    4.80
  -5  -3   5   50.64    6.40
   5  -3   6   14.08    3.52
  -5   3   6   14.52    2.62
  -5  -3   6   13.53    5.03
  -5  -3  -6   17.49    2.59
   5   3   6   17.63    4.26
   5  -3   6   22.31    5.15
  -5  -3   6   16.84    2.71
  -5  -3  -6   17.27    2.71
   5   3   6   15.22    4.20
   5  -3   6   11.12    4.39
  -5  -3   7    0.71    1.70
  -5   3  -7    0.97    1.40
  -5   3   7    2.10    2.03
  -5  -3  -7    0.81    1.88
  -5   3   8  125.87    6.94
  -5  -3   8  127.37    6.65
  -5   3  -8  115.59    5.72
  -5  -3  -8  119.09    6.57
  -5  -3   8  127.11   13.87
   5  -3   8  101.39   11.17
   5   3   8  133.83   11.68
   5   3   8  141.36   12.11
   5  -3   8  123.93   12.21
  -5   3  -9   25.49    2.86
  -5  -3   9   26.77    3.53
  -5  -3   9   30.77    7.23
  -5  -3  -9   23.32    3.81
   5   3   9   23.52    6.44
   5  -3   9   28.46    6.77
   5  -3   9   33.75    7.48
  -5   3   9   24.14    3.63
   5   3   9   27.04    6.26
  -5  -3  10    1.37    2.44
  -5  -3  10    3.57    4.30
  -5  -3 -10    1.99    2.85
  -5   3 -10    2.87    2.71
   5  -3  10   -1.50    4.72
   5   3  10    1.30    3.93
   5  -3  10    1.49    4.29
  -5   3  10    0.36    2.77
   5   3  10   -1.31    3.75
  -5  -3  11  157.89   17.20
   5  -3  11  126.49   14.22
   5   3  11  134.91   13.76
  -5  -3 -11  132.29    8.16
  -5   3 -11  149.12    8.19
  -5   3  11  142.30    8.11
  -5  -3  11  149.89    8.28
   5  -3  11  150.12    8.32
   5   3  11  129.66   13.74
   5  -3  11  143.54   14.96
  -5  -3  12   25.99    8.19
  -5  -3 -12   47.82    5.22
  -5   3 -12   40.84    4.80
   5  -3  12   56.09   10.53
   5   3  12   40.40    8.45
   5  -3  12   42.19    9.26
  -5   3  12   48.43    5.29
  -5  -3  12   52.96    5.26
   5  -3  12   52.20    5.07
   5   3  12   41.97    8.68
   5   3  13    3.02    3.63
  -5  -3 -13    0.44    2.37
  -5   3 -13    0.81    2.24
   5  -3  13    1.69    4.05
  -5  -3  13    2.75    2.44
   5  -3  13    3.03    2.36
   5   3  13    3.01    4.33
   5  -3  13   -5.07    4.61
   5  -3  14  168.80   18.66
   5   3  14  159.12   15.64
   5  -3  14  212.97   18.25
   5  -3  14  192.29   17.13
   5   3  14  189.39   16.54
  -5  -3 -15    3.27    2.33
  -5   3 -15    4.75    2.37
   5  -3  15    3.35    2.14
  -5  -3  15    1.99    2.39
  -5  -3 -16    4.97    2.16
   5  -3  16    3.14    2.03
  -5  -3  16    6.84    2.41
   5  -3  17    0.17    1.38
  -5   3 -17    2.10    1.50
  -5  -4   0   -0.57    2.56
  -5   4   0    0.33    1.55
   5  -4   0    2.53    2.30
   5  -4   0    0.51    2.21
   5  -4   1 3024.13   81.68
  -5   4  -1 3143.31   77.46
  -5  -4  -1 3007.81   82.39
  -5  -4   1 3045.83   81.81
  -5   4   1 2973.63   78.61
  -5  -4   1 3008.43   81.17
   5  -4   1 3103.47   81.91
   5  -4  -1 3102.29   80.32
   5  -4  -1 3010.43   80.05
   5  -4   2  385.34   17.10
  -5  -4   2  384.58   16.41
  -5   4  -2  399.33   13.92
  -5  -4   2  358.16   16.31
   5  -4   2  367.08   16.86
  -5   4  -3 1643.62   43.88
  -5  -4   3 1571.67   47.65
   5  -4   3 1598.43   48.82
   5  -4   3 1646.57   49.62
  -5  -4   3 1536.69   46.93
   5  -4   3 1525.17   48.45
  -5  -4   4  126.10    9.55
   5  -4   4  134.72   10.32
   5  -4   4  125.81   10.10
   5  -4   4  128.48    9.87
  -5  -4   4  113.66    8.85
   5  -4   5  903.65   34.72
  -5  -4  -5  965.66   26.59
  -5  -4   5  948.12   25.52
  -5  -4   5  922.63   25.53
  -5  -4  -5  962.47   26.63
   5  -4   5  961.44   33.74
  -5  -4   5  929.67   26.18
  -5  -4   5 1015.52   34.54
   5  -4   5  954.88   35.28
  -5  -4   6    2.45    1.59
   5  -4   6    2.35    2.67
  -5  -4   6    3.68    2.03
  -5  -4  -6    4.52    2.13
  -5  -4  -6    3.02    2.16
  -5  -4   7  933.35   25.93
  -5   4  -7  919.18   25.29
  -5  -4  -7  901.74   26.74
  -5  -4  -7  924.25   27.15
   5  -4   7  875.18   33.65
   5   4   7  949.61   35.64
   5  -4   7  922.61   37.69
   5   4   7  964.51   35.79
  -5  -4   7  940.73   39.57
   5  -4   7  958.12   38.24
  -5  -4   8   18.17    6.00
  -5  -4  -8   11.63    3.15
   5   4   8    9.77    4.42
   5  -4   8    9.12    4.11
   5  -4   8   19.46    6.02
   5   4   8   10.85    3.95
  -5  -4   8   15.06    2.93
  -5   4  -8   13.51    2.34
  -5   4  -9  991.99   27.70
   5  -4   9  971.30   42.41
  -5  -4   9 1068.26   46.45
   5   4   9 1063.50   41.26
  -5  -4  -9  998.05   30.06
  -5   4   9  995.26   29.49
  -5  -4   9 1010.91   29.01
   5   4   9  995.51   40.26
   5  -4   9 1032.03   43.55
  -5  -4  10   11.11    6.51
  -5  -4 -10    2.50    2.97
   5   4  10    7.96    4.82
   5  -4  10    6.34    5.19
   5  -4  10    6.31    5.17
   5   4  10    5.30    4.17
  -5  -4  10    6.85    2.78
   5  -4  11  874.67   41.41
  -5  -4  11  818.65   43.43
   5   4  11  844.45   38.26
  -5   4 -11  832.49   26.23
  -5  -4 -11  820.81   26.86
  -5  -4  11  900.61   26.26
   5  -4  11  822.26   26.15
   5   4  11  795.12   37.50
   5  -4  11  820.72   40.22
  -5  -4 -12   85.04    6.67
  -5   4 -12   85.84    6.30
   5   4  12   93.55   11.81
   5  -4  12   90.35   12.42
   5  -4  12   88.48   12.50
  -5  -4  12   92.26    6.39
   5  -4  12  107.79    6.98
   5   4  12   98.20   12.13
   5   4  13  280.56   20.70
   5  -4  13  328.88   23.61
  -5  -4 -13  316.65   13.57
  -5   4 -13  315.24   13.05
   5  -4  13  314.47   12.82
  -5  -4  13  320.07   13.03
   5  -4  13  320.61   23.42
   5   4  13  279.54   20.95
   5   4  14   45.86    8.00
   5  -4  14   67.71   10.10
   5  -4  14   45.83    8.72
   5  -4  14   75.58   12.06
   5   4  14   66.71    9.79
  -5  -4  15  346.40   12.97
   5  -4  15  338.91   12.65
  -5  -4 -15  347.70   13.38
  -5   4 -15  354.40   13.10
  -5  -4  16   25.96    3.10
   5  -4  16   25.48    2.88
  -5  -4 -16   18.19    2.75
  -5   4 -17  225.20    8.21
   5  -4  17  216.02    7.70
  -5  -5   0    2.48    2.46
   5  -5   0   -0.62    2.89
   5  -5   0    1.88    2.48
  -5  -5  -1   42.51    5.46
  -5  -5   1   43.28    5.42
  -5   5  -1   34.85    3.15
   5  -5   1   40.58    5.71
  -5  -5   1   44.00    5.83
   5  -5   1   41.90    5.80
  -5  -5  -2    7.80    3.42
  -5  -5   2   14.04    3.75
   5  -5   2   15.52    4.46
  -5  -5   2   16.70    3.94
  -5   5  -2   11.76    2.00
   5  -5   2   14.05    4.31
  -5  -5   3   -0.71    2.88
   5  -5   3   -1.62    2.76
   5  -5   3   -0.81    2.65
   5  -5   3    2.59    3.42
  -5   5  -3    0.77    1.34
  -5  -5   3   -0.66    2.68
  -5  -5   4    8.72    3.68
  -5  -5   4   13.84    4.08
   5  -5   4   11.68    4.70
  -5  -5  -4    8.05    2.66
  -5  -5   4    7.42    1.80
  -5  -5   4   10.80    2.03
   5  -5   4    9.84    4.53
  -5  -5   4   10.78    2.31
  -5  -5  -4    5.87    2.60
  -5  -5   4    7.93    2.00
   5  -5   4   19.07    5.40
  -5  -5  -5   64.43    4.71
  -5  -5   5   60.73    3.82
  -5  -5   5   63.41    4.04
  -5  -5   5   66.70    7.33
  -5  -5   5   59.33    4.21
  -5  -5  -5   58.66    4.56
   5  -5   5   62.31    7.70
   5  -5   6  369.73   20.92
   5  -5   6  368.49   20.99
  -5  -5   6  376.31   12.68
  -5  -5   6  353.31   11.86
  -5  -5  -6  374.14   13.30
  -5  -5   6  334.79   11.55
   5  -5   7   11.40    4.74
  -5  -5  -7    8.98    2.91
   5  -5   7    6.33    4.46
  -5  -5   7    4.58    1.99
  -5  -5   7    7.11    4.09
  -5  -5   8   11.11    4.78
   5  -5   8    8.46    4.62
  -5  -5  -8    5.69    2.78
   5   5   8    5.71    3.89
   5  -5   8    5.64    4.44
  -5  -5   8    9.68    2.39
  -5   5  -8    5.60    1.95
   5   5   8    4.56    3.74
  -5  -5   9   -1.75    5.29
   5  -5   9    1.55    4.66
  -5  -5  -9    2.47    2.70
   5   5   9    6.28    4.27
   5  -5   9    4.64    3.72
  -5  -5   9    5.60    2.51
  -5   5  -9    7.17    1.99
   5   5   9    2.51    4.12
  -5  -5  10   34.29    8.49
   5  -5  10   23.35    7.44
  -5  -5 -10   20.57    3.84
   5  -5  10   13.33    5.88
   5   5  10   12.25    4.97
  -5  -5  10   21.17    3.54
   5   5  10   23.14    6.79
  -5  -5  11   28.18    8.21
   5  -5  11   36.78    8.74
  -5   5 -11   29.21    4.00
  -5  -5 -11   27.27    4.15
   5  -5  11   36.73    8.59
   5   5  11   37.35    7.97
   5   5  11   27.28    7.41
   5  -5  11   31.01    4.21
  -5  -5  11   27.26    3.73
   5  -5  12    5.32    5.10
  -5   5 -12    1.20    2.33
  -5  -5 -12    5.47    2.71
   5  -5  12    1.77    4.54
   5   5  12    5.88    4.43
   5   5  12   13.26    5.18
   5  -5  12    1.63    2.67
  -5  -5  12    3.35    2.58
   5  -5  13    1.92    2.75
   5  -5  13   -2.07    4.21
   5  -5  13    1.71    5.15
  -5  -5  13    1.09    2.58
   5  -5  13    1.71    4.90
   5   5  13    1.44    3.46
  -5   5 -13   -1.17    2.47
  -5  -5 -13    1.75    2.44
   5   5  13   -2.88    4.54
   5  -5  14    2.76    2.43
   5  -5  14    1.90    4.57
   5  -5  14    4.66    4.68
   5   5  14   -3.99    3.82
   5  -5  14    1.55    3.73
  -5  -5  14    1.00    2.71
   5   5  14    1.33    3.63
  -5   5 -14    3.21    2.25
  -5  -5 -14    1.97    2.45
   5  -5  15   16.76    2.87
  -5  -5  15   18.24    2.90
  -5  -5 -15   13.91    2.91
  -5   5 -15   10.66    2.60
   5  -5  16    5.81    1.89
  -5  -5  16    5.13    1.87
   5  -5  17    2.38    1.41
  -5   5 -17    3.56    1.49
   5  -6   0   -0.75    2.81
  -5  -6   0   -2.00    2.96
   5  -6   0    0.75    2.65
  -5  -6   1  797.18   28.23
  -5  -6  -1  775.85   28.53
  -5  -6   1  791.34   29.58
   5  -6   1  783.68   30.00
   5  -6   1  739.84   29.41
   5  -6   2  271.76   15.79
  -5  -6  -2  246.48    9.39
  -5  -6   2  227.62    8.53
   5  -6   2  243.79   15.02
  -5  -6   2  246.35   13.14
  -5  -6  -2  210.37   13.23
  -5  -6   2  229.82    8.45
  -5  -6   2  220.74   13.79
   5  -6   3  344.00   19.59
  -5  -6   3  361.69   11.59
   5  -6   3  381.33   19.84
  -5  -6   3  356.19   11.74
  -5  -6   3  357.21   18.24
   5  -6   3  323.06   18.63
  -5  -6   3  339.17   16.75
  -5  -6   3  344.14   11.64
  -5  -6   4  197.42    8.25
  -5  -6   4  221.55   14.14
  -5  -6   4  204.24    8.11
  -5  -6   4  201.93    7.84
   5  -6   4  211.45   14.79
  -5  -6  -4  199.80    8.10
  -5  -6   4  203.44    7.93
  -5  -6   4  210.14   12.93
  -5  -6  -5  221.84    9.87
  -5  -6   5  214.80   14.72
  -5  -6   5  247.83    9.25
  -5  -6   5  238.46    8.88
  -5  -6   5  250.21    9.57
  -5  -6   5  248.17   14.96
  -5  -6  -5  228.43    9.17
  -5  -6  -6   62.79    4.65
   5  -6   6   75.87    9.02
  -5  -6   6   79.11    4.68
  -5  -6   6   73.15    5.10
  -5  -6  -6   83.40    5.78
   5  -6   6   79.91   10.23
   5  -6   6   62.72    9.28
  -5  -6   6   71.90    4.34
  -5  -6  -7  108.04    6.18
   5  -6   7   99.61   11.87
  -5  -6   7  114.50    5.97
  -5  -6   7  113.49    5.94
  -5  -6  -7  109.57    6.93
   5  -6   7  101.07   10.38
   5  -6   7  102.89   12.32
  -5  -6   8    7.78    2.45
  -5   6  -8    5.65    1.89
   5  -6   8   -1.53    5.00
   5   6   8    6.04    4.11
  -5  -6  -8    6.36    2.59
  -5  -6  -8    4.10    2.63
   5   6   8    2.42    4.11
   5  -6   8    4.60    4.40
   5  -6   9   26.40    7.65
   5   6   9   19.71    5.86
  -5  -6   9   13.66    2.98
  -5   6  -9   22.46    2.70
  -5  -6  -9   16.65    3.82
   5   6   9   19.65    5.97
   5  -6   9   23.21    7.08
   5  -6  10   29.78    7.81
   5   6  10   20.97    5.98
  -5  -6  10   21.94    3.47
  -5  -6 -10   24.70    4.37
   5   6  10   22.38    6.86
   5  -6  10   19.34    6.80
   5  -6  11   21.72    7.36
   5   6  11   11.59    5.11
   5  -6  11   12.64    3.48
  -5  -6  11    9.57    2.95
  -5  -6 -11   17.66    3.88
   5   6  11   14.47    5.58
   5  -6  11   12.69    6.17
   5  -6  12   57.50   10.72
   5   6  12   84.08   10.92
   5   6  12   72.56   10.53
  -5  -6 -12   68.35    6.07
  -5   6 -12   75.36    5.84
   5  -6  12   79.11   12.02
  -5  -6  12   77.65    5.72
   5  -6  12   76.13    6.01
   5  -6  13   49.10    9.55
   5   6  13   43.17    7.98
   5  -6  13   64.27   10.48
   5   6  13   41.80    8.08
   5  -6  13   47.47    9.57
  -5   6 -14    8.39    2.50
  -5  -6  14    6.37    2.31
   5  -6  14    4.96    2.43
  -5   6 -15   21.04    2.91
  -5  -6  15   17.30    2.71
   5  -6  15   22.24    3.06
   5  -6  16    2.24    1.61
   5  -6  17   13.16    1.63
  -5   6 -17   12.18    1.64
  -5  -7   0    1.31    1.56
  -5  -7   0    2.14    2.82
  -5  -7   0    0.21    1.70
   5  -7   1  375.54   19.70
  -5  -7  -1  370.71   12.05
  -5  -7   1  359.67   12.01
   5  -7   1  373.05   19.71
  -5  -7  -1  356.12   17.62
  -5  -7   1  328.20   16.72
  -5  -7   1  386.34   19.59
   5  -7   1  351.65   16.61
  -5  -7  -1  363.73   12.09
  -5  -7   1  369.88   12.05
  -5  -7   2    0.23    1.57
  -5  -7   2   -0.92    2.90
  -5  -7  -2    0.23    1.67
  -5  -7   2    1.97    1.54
  -5  -7   2    0.70    2.37
  -5  -7  -2    1.62    2.94
  -5  -7   2    2.65    1.80
  -5  -7  -2   -0.67    1.59
  -5  -7   3    0.22    1.63
  -5  -7   3    2.90    3.29
  -5  -7  -3   -0.89    2.92
  -5  -7   3    1.92    1.63
  -5  -7   3   -0.94    1.76
  -5  -7  -3    0.24    1.68
  -5  -7  -3   -0.47    1.73
  -5  -7   3    2.94    2.67
  -5  -7  -4    1.30    1.93
  -5  -7   4    1.17    1.52
  -5  -7   4    0.69    1.55
  -5  -7   4    2.00    1.67
  -5  -7   4    4.10    3.36
   5  -7   4    3.52    3.99
   5  -7   4    1.17    3.99
  -5  -7   4    3.94    2.95
  -5  -7   4    1.78    2.08
  -5  -7   5   45.73    3.81
  -5  -7   5   41.40    3.95
  -5  -7   5   44.11    3.62
   5  -7   5   47.32    8.12
  -5  -7   5   48.46    7.49
   5  -7   5   43.38    7.76
   5  -7   5   65.19    8.84
  -5  -7  -5   39.02    3.87
   5  -7   6  234.72   18.32
  -5  -7   6  261.85   10.41
  -5  -7   6  256.09    9.87
  -5  -7   6  240.85   17.27
   5  -7   6  244.72   17.39
   5  -7   6  258.11   19.07
  -5  -7  -6  257.82   10.39
  -5  -7   7  117.04    6.08
  -5  -7   7  121.24   12.38
   5  -7   7  139.01   14.18
  -5  -7   7  118.90    6.42
  -5  -7  -7  125.49    6.89
   5  -7   7  135.49   12.61
   5  -7   7  149.63   14.96
  -5   7  -8    0.50    1.65
   5  -7   8    3.32    4.52
  -5  -7   8    1.38    2.12
  -5  -7  -8    3.09    2.83
   5  -7   8    3.32    4.76
  -5  -7  -8   -1.28    2.17
   5   7   9    8.21    4.49
   5   7   9   13.71    5.57
   5  -7   9    5.30    5.08
  -5  -7   9   12.53    2.99
  -5  -7  -9    6.96    3.58
   5  -7   9    7.07    6.81
  -5  -7  -9   10.94    3.30
   5   7  10   25.75    6.43
   5  -7  10   25.75    7.14
  -5  -7  10   44.55    4.32
  -5  -7 -10   37.92    4.72
   5  -7  10   42.27    8.72
   5   7  10   37.17    7.95
   5   7  11   11.61    6.05
   5  -7  11   12.97    5.84
   5  -7  11   19.77    3.82
  -5  -7  11   13.17    3.05
  -5  -7 -11   24.92    4.07
  -5  -7  11   19.90    5.93
   5  -7  11    9.25    6.30
   5   7  11   14.50    5.60
   5  -7  12    5.94    5.09
   5   7  12    8.51    4.65
   5  -7  12   17.90    6.51
   5  -7  12    7.57    3.26
  -5   7 -12    9.57    3.06
  -5  -7  12    9.30    3.20
   5  -7  12   12.50    5.85
   5   7  12    8.50    4.65
  -5  -7  13    0.31    2.07
   5  -7  13    7.32    5.26
   5  -7  13   -1.64    4.93
   5   7  13    1.33    3.19
   5   7  13   -1.33    2.96
  -5  -7  13   10.32    3.13
   5  -7  13    3.27    4.69
   5  -7  13    1.44    2.84
  -5   7 -13    6.72    2.69
   5  -7  14   45.56    4.23
  -5  -7  14   38.54    3.68
  -5   7 -14   43.48    4.12
   5  -7  15    0.25    1.69
  -5  -7  15    1.45    1.79
  -5   7 -15   -0.25    1.59
   5  -7  16   -0.71    1.57
  -5  -8   0    3.74    2.63
  -5  -8   0    0.25    1.61
  -5  -8   0   -0.46    1.93
   5  -8   1  179.76   12.15
  -5  -8  -1  205.04    8.45
  -5  -8   1  208.95    8.39
  -5  -8  -1  210.71   13.22
  -5  -8   1  206.10   12.54
  -5  -8  -1  205.09    8.23
  -5  -8   1  192.32    8.05
   5  -8   2  523.94   26.72
  -5  -8   2  562.34   26.19
  -5  -8   2  541.70   17.05
  -5  -8  -2  526.35   16.88
   5  -8   2  554.96   28.54
  -5  -8   2  554.04   16.85
   5  -8   2  613.10   28.16
  -5  -8   2  528.51   22.54
  -5  -8  -2  506.79   23.47
  -5  -8  -2  528.40   16.51
  -5  -8   2  527.68   16.55
   5  -8   3 1016.83   41.58
  -5  -8  -3 1024.55   28.71
  -5  -8   3 1033.86   28.76
   5  -8   3 1039.05   41.67
  -5  -8   3 1035.15   29.02
  -5  -8   3 1060.48   36.19
  -5  -8   3 1031.45   39.87
  -5  -8  -3 1039.81   29.16
  -5  -8   3 1036.04   28.69
   5  -8   3  952.24   41.35
  -5  -8  -4    8.29    2.59
  -5  -8   4    7.92    2.56
  -5  -8  -4    9.36    2.56
  -5  -8  -4    7.30    4.24
  -5  -8   4    7.73    2.34
  -5  -8   4    8.35    2.51
  -5  -8   4    6.78    2.29
   5  -8   4    5.25    4.46
   5  -8   4   15.93    5.91
  -5  -8   4    4.67    4.75
   5  -8   4    7.95    4.82
   5  -8   5 1299.21   49.49
  -5  -8   5 1363.22   35.93
  -5  -8   5 1273.95   35.25
  -5  -8   5 1296.42   35.72
   5  -8   5 1276.81   50.56
  -5  -8   5 1255.54   35.27
  -5  -8  -5 1329.43   36.21
  -5  -8   5 1291.98   48.20
   5  -8   5 1298.23   50.48
   5  -8   6    1.54    3.95
  -5  -8   6    3.69    2.23
   5  -8   6    3.94    3.77
  -5  -8   6    5.23    3.57
   5  -8   6   -1.54    5.41
  -5  -8  -6    2.95    2.42
   5  -8   7  493.62   29.51
   5  -8   7  506.04   29.90
  -5  -8   7  487.88   16.21
  -5  -8  -7  482.60   16.78
  -5  -8   7  444.48   26.34
   5  -8   7  502.80   26.96
   5  -8   8   76.71   10.23
  -5  -8  -8   74.39    5.63
   5  -8   8   51.42    9.95
   5  -8   9   96.46   13.65
  -5  -8   9  102.73   12.33
   5  -8   9   96.29   13.94
  -5  -8  -9  122.75    7.04
   5   8   9  129.20   13.49
   5   8   9  124.75   13.35
   5  -8  10   50.90   10.05
   5   8  10   55.11    9.29
   5   8  10   65.14    9.73
   5  -8  10   53.67    9.76
  -5  -8  10   44.05    4.14
  -5  -8  10   53.48    8.82
   5  -8  10   30.12    8.28
   5  -8  11  334.14   25.57
   5   8  11  368.49   23.36
  -5  -8  11  371.59   23.57
   5  -8  11  267.80   23.43
   5   8  11  410.48   24.45
   5  -8  11  314.17   25.04
  -5  -8  11  350.95   13.20
   5  -8  11  370.41   14.55
   5   8  12   51.80    8.68
   5  -8  12   69.27   10.87
   5  -8  12   59.89    9.71
   5  -8  12   43.27    9.27
  -5  -8  12   46.33    8.13
  -5  -8  12   62.90    4.69
   5   8  12   53.08    8.58
   5  -8  13  204.81    9.11
  -5  -8  13  180.62    8.25
  -5   8 -13  198.68    9.01
  -5   8 -14   32.16    3.34
   5   8 -14   22.22    2.68
   5  -8  14   24.54    3.18
  -5   8 -15   90.89    4.87
   5  -8  15   81.66    4.68
   5  -8  16    0.43    1.21
  -5  -9   0    4.45    2.10
   5  -9   0   -0.77    1.96
  -5  -9   0    0.56    1.90
  -5  -9  -1   43.02    3.99
   5  -9   1   47.12    9.32
  -5  -9   1   43.54    3.84
  -5  -9   1   44.46    3.72
  -5  -9  -1   50.14    3.92
   5  -9   2    3.97    4.49
   5  -9   2    2.87    3.01
  -5  -9   2   -2.42    4.25
  -5  -9   2    1.78    1.95
   5  -9   2    3.95    3.97
   5  -9   2   -1.50    4.31
  -5  -9   2    1.39    1.95
  -5  -9  -2    4.78    2.26
  -5  -9   2    4.45    2.09
  -5  -9  -2    3.80    1.95
  -5  -9  -3    2.20    2.12
   5  -9   3   -1.39    3.34
   5  -9   3    5.33    3.62
   5  -9   3    5.59    4.02
  -5  -9   3    1.25    3.42
  -5  -9   3    3.01    2.03
  -5  -9   3    4.76    2.01
   5  -9   3   -1.48    5.53
  -5  -9   3    2.20    2.06
  -5  -9  -3    1.58    1.92
  -5  -9  -3   -0.97    3.17
   5  -9   4   63.92    9.93
  -5  -9   4   52.42    8.45
  -5  -9   4   59.25    4.55
  -5  -9   4   61.86    4.52
  -5  -9   4   51.68    4.45
  -5  -9   4   62.71    4.58
  -5  -9  -4   53.61    4.69
   5  -9   4   55.36    9.27
   5  -9   4   56.08    9.10
  -5  -9  -4   64.16    8.36
  -5  -9  -4   60.49    4.42
  -5  -9  -5    1.17    2.00
  -5  -9   5    0.93    2.38
   5  -9   5    1.57    3.78
   5  -9   5    3.16    4.30
  -5  -9   5   -1.37    3.94
  -5  -9   5    2.08    1.91
  -5  -9   5    0.95    2.04
  -5  -9   5    2.38    2.06
   5  -9   5    1.44    4.72
  -5  -9  -5   -1.18    4.16
  -5  -9  -5    0.34    2.31
  -5  -9  -6   17.05    2.98
  -5  -9   6   15.05    2.88
  -5  -9  -6   18.83    3.50
   5  -9   6   21.53    6.27
   5  -9   6   30.18    7.47
   5  -9   6   18.39    7.13
  -5  -9   7    2.86    2.11
  -5  -9  -7    3.62    2.35
   5  -9   7    7.10    4.56
  -5  -9   7   11.87    5.22
   5  -9   7    5.32    4.83
   5  -9   7    8.55    4.29
  -5  -9  -8    5.04    2.58
   5  -9   8   -1.86    5.34
  -5  -9   8    3.04    3.90
   5  -9   8    9.28    6.31
   5  -9   8    2.85    4.29
   5  -9   9   17.64    5.07
   5   9   9   13.02    5.42
  -5  -9  -9    2.78    2.39
   5   9   9   10.14    4.37
   5  -9   9    7.60    5.73
   5  -9   9    3.80    4.89
  -5  -9   9    6.11    4.39
   5  -9  10   57.05    9.27
   5   9  10   51.82    9.07
   5  -9  10   61.23    5.62
   5  -9  10   69.77   11.19
  -5  -9  10   62.15    9.61
   5   9  10   62.02    9.73
   5  -9  10   58.31   10.35
   5   9  11   26.37    6.36
   5  -9  11   41.20    9.10
   5  -9  11   41.37    8.84
  -5  -9  11   33.01    6.89
   5  -9  11   34.44    7.04
   5   9  11   40.23    7.50
  -5  -9  12    1.20    2.68
   5  -9  12    1.37    2.29
  -5   9 -12    0.67    1.99
  -5   9 -13   48.55    4.22
  -5  -9  13   53.99    6.67
   5  -9  13   58.10    4.45
   5  -9  14   27.69    2.99
  -5   9 -14   22.28    2.61
   5   9 -14   23.71    2.48
   5  -9  15    3.59    1.49
  -5   9 -15    4.10    1.45
  -5 -10   0    1.56    2.29
  -5 -10   1 1667.55   44.21
  -5 -10  -1 1688.99   45.18
   5 -10   1 1697.26   64.04
  -5 -10   1 1693.71   44.97
  -5 -10   1 1662.67   45.31
  -5 -10   2    4.43    2.22
  -5 -10   2    1.84    2.24
  -5 -10  -2    0.99    2.25
   5 -10   2   -3.31    6.54
  -5 -10   2    4.89    2.41
  -5 -10  -3 1131.92   32.81
  -5 -10   3 1113.13   32.08
   5 -10   3 1221.22   49.64
   5 -10   3 1130.00   43.44
  -5 -10   3 1213.48   47.37
  -5 -10   3 1192.74   32.77
  -5 -10   3 1128.77   31.94
  -5 -10  -4    3.93    2.53
   5 -10   4    6.44    5.07
   5 -10   4   -1.27    3.46
   5 -10   4    8.10    5.89
  -5 -10   4    2.99    2.34
  -5 -10   4    2.81    2.36
  -5 -10   4    4.06    2.14
   5 -10   4    4.75    4.98
  -5 -10   4    2.42    2.38
   5 -10   5 1221.73   49.75
  -5 -10   5 1154.94   33.75
  -5 -10   5 1207.22   33.74
   5 -10   5 1192.29   51.28
   5 -10   5 1191.19   50.90
  -5 -10   5 1195.69   33.65
  -5 -10  -5 1233.09   34.76
   5 -10   6   10.69    5.55
   5 -10   6    7.09    5.58
   5 -10   6    1.79    5.14
  -5 -10   6    7.67    5.02
  -5 -10   6    1.95    2.22
  -5 -10  -6    2.55    3.84
  -5 -10  -6    3.00    2.46
   5 -10   7  540.03   32.30
  -5 -10  -7  510.61   17.91
  -5 -10   7  524.50   17.41
   5 -10   7  516.97   31.62
  -5 -10  -7  470.97   27.17
   5 -10   7  493.91   28.45
  -5 -10   7  562.39   30.41
  -5 -10   8    6.24    4.48
   5 -10   8    9.54    5.75
   5 -10   8    5.68    4.22
  -5 -10  -8    4.74    2.48
  -5 -10  -8   11.47    4.32
   5  10   9  362.03   23.41
  -5 -10   9  342.72   23.28
   5  10   9  345.70   22.86
   5 -10   9  367.37   26.37
  -5 -10  -9  342.91   13.36
   5 -10   9  372.04   26.40
  -5 -10  -9  337.15   22.39
   5  10  10   -2.78    3.58
   5 -10  10   -3.63    4.66
   5  10  10    2.79    3.81
  -5 -10  10    1.44    3.19
   5 -10  10    3.66    4.99
   5  10  11  313.62   20.48
  -5 -10  11  285.01   19.74
   5  10  11  283.49   19.71
   5 -10  11  316.06   23.50
   5 -10  11  290.54   11.98
   5 -10  11  290.54   22.64
  -5  10 -12   35.49    3.63
   5 -10  12   41.66    4.00
   5 -10  13  487.24   15.50
  -5  10 -13  489.82   15.51
   5 -10  14   11.71    2.09
  -5  10 -14   11.43    2.01
   5  10 -14    8.50    1.50
  -5  10 -15  104.84    4.38
   5 -10  15  111.51    4.42
  -5 -11   0   -0.36    1.95
  -5 -11   0   -0.34    2.28
   5 -11   0    5.59    6.77
  -5 -11   1   20.46    3.24
  -5 -11   1   16.28    2.97
  -5 -11  -1   13.55    2.93
   5 -11  -1   14.73    3.08
   5 -11   1   12.74    7.02
  -5 -11   2   24.54    3.57
   5 -11  -2   18.57    3.64
  -5 -11   2   20.69    3.10
  -5 -11  -2   27.12    3.66
   5 -11   2   23.02    7.90
  -5 -11   3   16.81    3.10
  -5 -11   3   17.73    3.00
   5 -11   3   13.78    7.01
  -5 -11  -3   18.02    3.09
  -5 -11   4   38.56    8.49
   5 -11   4   56.40    8.25
  -5 -11   4   50.16    4.49
  -5 -11   4   48.23    4.36
  -5 -11  -4   55.71    5.03
  -5 -11   4   50.52    4.48
   5 -11   4   45.07    9.18
   5 -11   5    8.43    3.13
  -5 -11   5   -1.57    4.04
  -5 -11   5    3.02    2.09
  -5 -11   5    2.12    2.06
   5 -11   5   -1.62    4.42
  -5 -11  -5    2.68    2.38
   5 -11   6    1.83    4.06
  -5 -11   6    1.59    4.08
   5 -11   6    2.96    3.56
   5 -11   6    5.52    5.79
  -5 -11   6    1.34    2.15
   5 -11   6    4.73    4.30
  -5 -11  -6    6.88    2.88
   5 -11   7   33.45    8.13
  -5 -11   7   23.66    3.23
  -5 -11  -7   33.29    4.06
   5 -11   7   32.27    7.42
   5 -11   7   24.38    7.26
  -5 -11   7   31.61    7.89
   5 -11   7   42.50    8.30
   5 -11   8  120.76   15.00
  -5 -11   8  140.48   14.32
   5 -11   8  131.24   15.32
  -5 -11  -8  119.19    7.14
   5 -11   9   -1.80    4.62
   5  11   9    2.77    3.32
   5  11   9   11.09    5.19
   5 -11   9    1.82    4.67
  -5 -11   9    1.46    3.52
   5 -11  10   -0.33    2.50
   5 -11  10   11.73    6.09
   5  11  10   -1.30    2.88
  -5 -11 -10    1.65    1.78
   5 -11  10    5.08    4.35
  -5 -11  10    1.33    3.63
   5  11  10    6.50    3.73
   5 -11  11    0.58    2.09
  -5 -11  11    2.30    3.47
   5 -11  11    1.31    4.14
   5 -11  12    2.90    1.92
  -5  11 -12    3.42    1.82
   5 -11  12    3.36    3.38
  -5 -11  12   -0.92    2.37
  -5  11 -13   23.97    2.48
   5 -11  13   17.38    2.35
  -5  11 -14   11.15    1.54
   5 -11  14   11.68    1.58
   5 -11 -14   16.02    2.08
  -5 -12   0    0.71    2.21
  -5 -12   0   -2.24    2.17
   5 -12   0    1.95    6.40
  -5 -12   1   25.41    3.52
  -5 -12  -1   20.39    3.22
   5 -12  -1   23.53    3.39
  -5 -12   1   27.94    3.56
  -5 -12  -1   23.58    3.60
   5 -12  -1   29.96    9.27
   5 -12   1   15.10    7.09
  -5 -12  -2    6.34    2.68
   5 -12  -2   11.97    3.12
   5 -12  -2    6.14    6.17
  -5 -12   2   13.69    2.89
   5 -12   2   10.96    6.43
  -5 -12   2   14.99    3.07
  -5 -12  -3  250.17   10.94
   5 -12  -3  234.65   11.06
  -5 -12   3  232.99   10.25
   5 -12   3  229.14   20.35
  -5 -12   3  248.11   10.68
  -5 -12   3  240.68   10.43
  -5 -12   4   50.32    4.41
  -5 -12   4   50.75    4.63
  -5 -12  -4   50.53    4.79
  -5 -12   4   56.38    4.68
   5 -12   4   54.46   10.21
  -5 -12   5  137.33   14.65
   5 -12   5  115.96   12.11
  -5 -12  -5  127.60    7.46
  -5 -12   5  117.20    6.91
   5 -12   5  125.58   14.43
   5 -12   6   32.58    7.88
  -5 -12   6   27.16    3.44
  -5 -12  -6   35.10    3.99
  -5 -12   6   36.33    8.15
   5 -12   6   45.03    7.27
   5 -12   7   61.95    9.62
  -5 -12   7   79.85   11.45
   5 -12   7   77.13   10.51
  -5 -12   7   70.16    5.11
  -5 -12   8    4.38    4.40
   5 -12   8    8.47    4.80
   5 -12   8    6.32    2.69
  -5 -12  -8    7.52    2.59
   5 -12   9   76.27    5.25
  -5 -12   9   80.41   10.55
   5 -12   9   66.11   10.03
  -5 -12  -9   72.16    4.95
   5 -12  10    1.23    3.35
  -5 -12  10    3.53    3.55
  -5 -12 -10    5.33    1.74
   5 -12  10    8.81    2.29
   5 -12  11  103.08    5.44
   5 -12  11   92.05   10.31
  -5 -12  11   94.25    9.63
  -5  12 -12    1.67    1.45
   5 -12  12    0.52    1.54
   5 -12 -13    0.76    1.61
  -5  12 -13    0.65    1.09
  -5 -13   0    0.71    2.05
   5 -13   0    5.79    5.55
  -5 -13   0    0.74    1.88
   5 -13  -1   63.49   11.47
  -5 -13   1   57.91    4.79
  -5 -13  -1   56.93    4.86
   5 -13   1   65.35   11.45
  -5 -13   1   51.54    4.64
  -5 -13  -1   52.25    4.86
  -5 -13  -2    6.64    2.62
   5 -13  -2    3.88    2.53
   5 -13  -2   10.10    6.87
  -5 -13   2    4.11    2.29
   5 -13   2    1.80    5.42
  -5 -13  -2    5.76    2.68
  -5 -13   2    1.80    2.27
  -5 -13  -3    2.99    2.30
   5 -13  -3    4.60    2.46
  -5 -13   3    3.03    1.98
   5 -13  -3    8.14    5.55
   5 -13   3   -1.73    4.96
  -5 -13   3    3.41    2.05
  -5 -13   3   -0.71    2.08
   5 -13  -4   39.49    4.52
   5 -13  -4   42.71   10.16
  -5 -13   4   42.93    4.06
   5 -13   4   54.29    9.84
  -5 -13  -4   41.83    4.25
  -5 -13   4   34.30    3.83
  -5 -13   4   38.55    3.88
  -5 -13  -5   -0.72    2.30
   5 -13   5   -4.67    4.24
  -5 -13   5    2.27    1.87
   5 -13   6  670.06   30.02
   5 -13   6   51.18    9.15
   5 -13   7   21.11    5.19
   5 -13  -7   18.76    3.72
  -5 -13  -7   20.78    3.17
   5 -13   7   18.65    2.97
   5 -13   8    1.19    2.85
  -5 -13  -8    0.57    1.80
   5 -13   9    2.18    2.97
   5 -13  -9    6.41    2.67
  -5 -13  -9    2.85    1.92
   5 -13 -10    1.54    2.16
  -5  13 -11    1.34    1.30
   5 -13 -11    1.25    1.81
   5 -13 -12    0.92    1.51
   5 -14   0   -1.80    4.61
   5 -14  -1  334.26   25.49
   5 -14   1  381.58   25.88
   5 -14   2   -1.67    4.80
   5 -14  -2   13.03    6.77
   5 -14  -3  342.92   25.49
   5 -14  -3  313.93   12.24
  -5 -14  -4    6.69    2.48
   5 -14   4   10.51    5.46
   5 -14  -4   12.15    3.01
   5 -14  -5  208.42    9.86
  -5 -14  -5  227.81    9.72
  -5 -14   5  225.62    9.35
  -5 -14  -6    1.20    1.89
   5 -14  -6    4.91    2.43
  -5 -14   6    8.50    2.22
   5 -14  -7  136.98    7.52
  -5 -14  -7  146.33    6.97
   5 -14  -8   42.77    4.14
  -5 -14  -8   41.20    3.29
  -5 -14  -9   53.70    3.43
   5 -14  -9   53.00    4.24
   5 -14 -10    3.92    1.92
   5 -14 -11   21.92    2.23
  -5 -14 -11   21.84    1.86
  -5 -15   0    2.10    1.81
  -5 -15   0   -0.61    1.81
  -5 -15  -1    2.12    1.65
  -5 -15   1   -0.88    1.80
  -5 -15   1    0.89    1.86
  -5 -15   1    0.60    1.69
  -5 -15  -1   -0.61    1.85
  -5 -15   2   41.80    3.78
  -5 -15  -2   52.21    4.27
  -5 -15  -2   53.94    4.37
  -5 -15   2   50.84    4.19
  -5 -15   2   51.98    4.14
   5 -15  -3   34.89    3.42
  -5 -15  -3   40.54    3.80
  -5 -15   3   29.87    3.26
  -5 -15  -3   33.63    3.52
  -5 -15  -4    5.96    2.08
   5 -15  -4    5.07    2.18
  -5 -15  -4    5.81    2.08
  -5 -15   4    5.79    1.90
  -5 -15  -5    0.53    1.79
   5 -15  -5   -0.27    1.76
  -5 -15   5    0.74    1.48
  -5 -15  -5    1.65    1.64
  -5 -15  -6    0.24    1.55
   5 -15  -6   -1.82    1.70
  -5 -15  -6   -1.26    1.67
   5 -15  -7   83.76    4.92
  -5 -15  -7   85.04    4.51
  -5 -15  -7   77.10    4.60
  -5 -15  -8    2.94    1.32
   5 -15  -8    0.84    1.66
  -5 -15  -8    1.11    1.35
   5 -15  -9    3.24    1.59
  -5 -15  -9    2.24    1.36
   5 -15 -10   29.57    2.16
  -5 -16   0    2.23    1.59
  -5 -16   0   -0.25    1.78
  -5 -16   0    0.72    1.55
  -5 -16   1  399.56   13.14
  -5 -16  -1  387.67   13.11
  -5 -16  -1  405.05   13.18
  -5 -16   1  374.38   13.03
  -5 -16  -1  390.30   13.23
  -5 -16  -2   18.04    2.51
  -5 -16   2   19.61    2.60
  -5 -16  -2   16.43    2.40
  -5 -16  -3  277.05    9.91
  -5 -16   3  294.43    9.94
  -5 -16  -3  274.69    9.84
  -5 -16  -4    1.54    1.59
   5 -16  -4    1.90    1.40
  -5 -16   4    1.66    1.41
  -5 -16  -4    1.28    1.43
   5 -16  -5  249.30    8.93
  -5 -16  -5  277.60    9.50
  -5 -16  -5  269.49    9.33
   5 -16  -6   -0.48    1.25
  -5 -16  -6    1.38    1.35
  -5 -16  -6    1.16    1.17
   5 -16  -7  268.96    8.62
  -5 -16  -7  282.38    8.66
   5 -16  -8   -1.06    1.00
  -5 -17   0   -0.37    1.42
  -5 -17   1   65.06    3.87
  -5 -17  -1   66.43    3.92
  -5 -17  -1   68.82    3.91
  -5 -17  -2   75.88    4.14
  -5 -17  -2   68.42    3.65
  -5 -17   2   76.67    4.04
  -5 -17  -2   74.89    4.08
  -5 -17   3    7.91    1.60
  -5 -17  -3    5.42    1.29
  -5 -17  -3    8.10    1.59
  -5 -17  -4    4.34    1.31
  -5 -17  -4    2.33    1.11
  -5 -17  -4    4.27    1.40
  -5 -17  -5    6.24    1.51
  -5 -17  -5    5.70    1.33
  -5 -17  -6    9.17    1.37
  -5 -17  -6    9.35    1.30
  -5 -18   0   -0.54    0.84
  -5 -18   1  131.55    4.86
  -5 -18  -1  135.19    4.93
   6   0   0 1211.58   33.36
   6   0   0 1252.43   33.48
  -6   0   0 1297.09   38.38
   6   0  -1    0.28    0.72
  -6   0  -1    2.19    2.49
  -6   0   1    4.89    3.00
   6   0  -1    1.50    0.84
   6   0   1    2.01    1.90
   6   0   1    3.70    1.73
   6   0   2 1138.24   33.43
   6   0   2 1133.09   33.39
  -6   0  -2 1123.07   35.58
  -6   0   2 1137.13   35.78
   6   0   2 1078.31   30.22
   6   0   3    1.56    2.11
  -6   0   3    1.29    2.68
   6   0   3    3.14    2.02
   6   0   3    0.55    0.93
   6   0   4 1489.87   45.66
   6   0   4 1514.40   45.84
  -6   0   4 1548.12   47.59
  -6   0   5    0.81    2.76
   6   0   5    0.73    2.38
   6   0   5   -0.73    3.11
   6   0   6 2065.33   61.94
  -6   0   6 2051.13   51.94
  -6   0  -6 2087.98   52.28
  -6   0   6 2013.46   52.14
   6   0   6 1985.82   61.56
  -6   0  -6 2021.56   51.72
  -6   0  -7    3.17    1.98
  -6   0   7    6.28    2.21
  -6   0  -7    0.45    1.77
  -6   0  -8 2018.78   52.82
   6   0   8 2127.08   66.26
  -6   0  -8 2068.59   53.79
  -6   0   8 2069.15   53.79
   6   0   8 2048.03   65.93
  -6   0  -9   -6.42    2.75
   6   0   9   -1.27    4.16
  -6   0   9   -0.66    2.26
   6   0   9   -1.26    3.45
   6   0  10 1085.69   45.30
  -6   0 -10 1126.91   33.06
  -6   0  10 1139.02   33.03
   6   0  10 1135.15   32.33
   6   0  10 1167.38   46.31
   6   0  11    3.07    5.03
  -6   0 -11    1.61    2.83
   6   0  11    4.61    4.63
  -6   0  11    2.74    3.02
   6   0  11   -0.34    2.62
   6   0  12 1141.99   48.11
  -6   0 -12 1104.76   32.97
   6   0  12 1045.82   31.53
  -6   0  12 1124.30   32.99
   6   0  12 1104.49   47.73
   6   0  13    1.61    4.14
  -6   0  13   -1.62    2.53
   6   0  13    2.65    2.35
   6   0  13    1.62    3.61
   6   0  14  564.58   30.69
   6   0  14  528.95   17.61
   6   0  14  557.76   30.74
  -6   0 -15   -0.71    2.13
   6   0  15   -0.25    1.79
  -6   0 -16  376.78   13.30
  -6   0 -17    0.84    1.52
   6   1   0   17.74    2.25
   6   1   0   16.25    2.22
   6  -1   0   15.31    2.35
  -6  -1   0   15.80    3.46
  -6   1   0   15.28    3.57
   6  -1   0   13.90    2.37
  -6   1   1  316.23   14.01
  -6   1  -1  294.52   13.44
  -6  -1  -1  296.85   14.22
  -6  -1   1  272.23   13.57
   6  -1  -1  290.17    9.41
   6   1   1  308.60   11.76
   6   1  -1  283.15    8.69
   6  -1   1  313.20   12.11
   6   1  -1  273.51    8.64
   6  -1  -1  301.75    9.51
   6  -1   1  308.11   12.04
   6   1   1  292.56   11.55
   6  -1   2   10.97    2.76
   6   1   2    4.69    2.13
  -6   1  -2    7.15    2.74
  -6  -1   2    7.15    2.76
  -6   1   2    6.86    3.20
  -6  -1  -2    3.15    2.92
   6  -1   2    5.91    2.55
   6   1   2    5.96    2.19
   6  -1   3  405.51   16.60
   6   1   3  405.93   16.31
   6  -1   3  379.28   14.24
  -6  -1   3  370.72   17.27
  -6   1   3  372.88   17.15
   6   1   3  389.57   16.10
   6  -1   3  368.03   16.07
   6  -1   4    0.36    1.59
   6  -1   4   -0.65    2.22
   6   1   4    0.61    2.08
   6  -1   4   -1.30    2.13
   6   1   4    0.61    2.08
  -6   1   4    0.72    2.77
  -6  -1   4   -0.73    2.49
  -6  -1   5   58.53    7.47
   6  -1   5   65.50    7.16
   6   1   5   62.18    6.68
   6   1   5   60.79    6.65
   6  -1   5   52.88    6.50
   6  -1   6    4.44    3.52
   6   1   6    0.83    2.73
   6  -1   6    6.17    3.58
   6   1   6    0.83    3.02
  -6  -1   6    0.90    1.94
  -6   1   6   -1.19    1.96
  -6  -1   6   -0.45    1.87
  -6  -1  -6    1.70    1.68
  -6   1  -6    0.40    1.49
  -6  -1  -6   -0.24    1.69
  -6   1  -6    0.45    1.65
  -6   1  -7    7.78    2.10
  -6  -1  -7    9.85    2.33
  -6   1  -7   11.10    2.32
  -6  -1   7   13.40    2.64
  -6   1   7   10.99    2.60
  -6  -1  -7    6.90    2.04
  -6   1  -8    4.03    1.89
  -6  -1  -8    1.08    1.97
   6  -1   8    5.78    3.93
   6   1   8    3.29    4.23
  -6   1  -8    2.69    1.94
  -6  -1  -8    1.86    2.25
  -6   1  -8    3.84    2.26
   6   1   8    4.41    3.75
   6  -1   8    5.80    4.35
  -6  -1   8    5.57    2.58
  -6   1   8    4.82    2.61
   6  -1   9   91.42   10.92
  -6  -1  -9   69.28    5.13
   6   1   9   89.58   10.67
  -6  -1  -9   83.72    5.91
  -6   1  -9   85.56    5.85
  -6   1   9   83.61    5.91
  -6  -1   9   91.38    5.98
   6   1   9   86.71    5.43
   6   1   9   94.84   10.70
   6  -1   9   94.21   11.26
   6   1  10    1.39    4.73
   6   1  10    1.39    4.18
   6  -1  10   -1.45    4.37
   6  -1  10    2.90    4.56
  -6  -1 -10    3.05    2.68
  -6   1 -10    4.79    2.82
   6   1  10    4.51    2.53
   6  -1  10    7.56    3.01
  -6  -1  10    6.88    3.02
  -6   1  10    2.94    2.78
   6   1  11   82.89   11.31
   6  -1  11   48.81    9.28
   6  -1  11   42.35    8.68
  -6   1 -11   76.76    5.83
  -6   1  11   74.01    5.98
   6   1  11   62.82    4.93
  -6  -1  11   59.91    5.55
   6  -1  11   61.93    5.33
   6   1  11   66.57   10.21
   6   1  12   17.43    6.46
   6   1  12   23.75    6.77
   6  -1  12   14.88    5.23
   6  -1  12   23.01    6.86
  -6   1 -12   21.48    3.69
  -6  -1  12   18.59    3.62
  -6   1  12   32.67    4.33
   6   1  12   21.04    3.38
   6  -1  12   23.74    3.66
  -6  -1 -13   54.00    5.32
  -6   1 -13   50.15    5.08
   6  -1  13   54.36    9.66
   6   1  13   50.70    9.30
   6   1  13   60.38    9.65
   6  -1  13   56.35    9.83
   6  -1  13   48.79    4.63
  -6   1  13   52.33    5.04
  -6  -1  13   55.94    5.12
   6   1  14    9.00    4.91
   6  -1  14    1.56    3.74
   6   1  14    3.02    4.55
   6  -1  14   10.98    5.14
  -6  -1 -15   31.97    3.88
  -6   1 -15   38.02    4.09
   6  -1  15   30.62    3.45
  -6  -1  15   30.16    3.77
   6  -1  16    0.98    1.56
  -6  -1 -16   -1.15    1.77
  -6   1 -16    0.28    1.74
  -6   1 -17    9.89    2.03
  -6  -1 -17   12.01    2.09
  -6  -2   0 2169.63   62.08
  -6   2   0 2271.61   60.68
   6  -2   0 2201.13   58.05
   6   2   0 2195.48   56.96
   6  -2   0 2243.31   58.16
   6   2   0 2174.16   56.92
  -6  -2   1   19.24    3.77
  -6   2  -1   23.81    3.82
  -6  -2  -1   16.26    3.84
  -6   2   1   16.96    3.49
   6   2  -1   18.59    2.02
   6   2   1   17.22    2.80
   6  -2  -1   18.04    2.46
   6  -2   1   17.54    3.11
   6   2  -1   16.20    1.95
   6   2   1   19.04    2.97
   6  -2  -1   16.61    2.37
   6  -2   1   21.87    3.42
  -6   2  -2 1131.74   34.59
  -6  -2   2 1117.88   36.18
  -6   2   2 1148.62   35.52
  -6  -2  -2 1078.52   36.53
   6   2   2 1128.55   33.71
   6  -2   2 1079.39   34.26
   6   2   2 1147.23   33.78
   6  -2   2 1085.13   34.26
   6   2   3  715.95   24.98
   6  -2   3  729.13   25.95
  -6   2   3  722.55   26.36
  -6   2  -3  689.95   25.04
  -6  -2   3  739.40   26.99
   6   2   3  724.31   25.04
   6  -2   3  712.99   25.76
  -6  -2   3  709.72   22.73
   6  -2   3  741.84   24.98
   6   2   4  263.65   13.79
   6  -2   4  268.20   14.42
   6  -2   4  271.52   14.37
   6   2   4  251.70   13.47
  -6  -2   4  266.79   11.69
  -6  -2   4  294.49   15.52
  -6   2   4  248.92   14.42
   6  -2   4  257.69   12.60
   6   2   5   56.86    6.38
   6  -2   5   48.05    5.13
  -6  -2   5   41.64    3.42
   6   2   5   53.15    6.23
   6  -2   5   49.67    6.63
  -6  -2   5   51.67    5.02
  -6  -2   5   49.68    6.97
   6  -2   5   43.13    6.37
  -6   2  -6  467.10   14.56
  -6  -2  -6  487.20   15.35
  -6  -2   6  499.53   15.46
  -6   2  -6  488.24   15.10
  -6   2   6  499.10   15.63
  -6  -2   6  466.32   14.97
  -6   2  -7    7.92    1.91
  -6  -2  -7    6.43    2.11
   6  -2   7    6.44    4.02
  -6   2  -7    8.03    2.26
   6  -2   7    5.36    3.90
   6   2   7    1.93    3.04
   6   2   7    7.72    3.62
  -6   2   7    6.12    2.28
  -6  -2   7    4.59    2.24
  -6   2   8  833.99   25.00
  -6  -2   8  863.16   24.89
  -6   2  -8  839.78   23.90
  -6  -2  -8  829.76   24.69
  -6   2  -8  839.74   24.72
   6  -2   8  809.01   35.35
   6   2   8  824.47   34.56
   6   2   8  876.12   35.21
   6  -2   8  816.67   35.50
  -6   2  -9   86.77    5.26
  -6  -2  -9   97.29    5.97
  -6   2  -9   88.61    6.01
   6  -2   9   95.36   11.19
   6   2   9   80.45   10.33
   6  -2   9   84.22   10.89
  -6   2   9   90.98    6.23
  -6  -2   9   77.70    5.74
   6   2   9  102.97   11.07
   6   2  10  389.64   23.99
   6  -2  10  421.76   26.07
  -6   2 -10  405.22   15.01
  -6   2  10  399.02   15.31
  -6  -2  10  379.52   14.81
   6   2  10  404.29   24.65
   6  -2  10  359.70   24.03
  -6   2 -11   86.05    6.23
  -6  -2 -11   79.19    6.14
   6  -2  11   78.10   11.68
   6   2  11   87.96   11.39
   6  -2  11   71.22   11.15
  -6   2  11   65.87    5.90
   6  -2  11   71.13    5.77
  -6  -2  11   77.60    5.97
   6   2  11   83.72   11.26
   6   2  12  135.57   14.71
   6  -2  12  142.35   15.78
  -6   2 -12  153.62    8.40
  -6  -2 -12  155.00    8.87
  -6   2  12  145.08    8.49
  -6  -2  12  147.53    8.37
   6  -2  12  144.27    8.00
   6   2  12  123.51   13.69
   6  -2  12  143.23   15.31
   6   2  13   26.46    6.66
  -6  -2 -13   23.08    3.83
  -6   2 -13   28.33    3.88
   6  -2  13   23.44    7.00
  -6  -2  13   29.32    4.14
   6  -2  13   27.08    3.78
   6   2  13   35.82    7.51
   6  -2  13   37.11    8.28
   6  -2  14  170.23   16.62
   6   2  14  205.81   17.32
   6  -2  14  188.07    8.93
   6   2  14  188.51   16.65
   6  -2  14  204.08   17.80
  -6  -2 -15    7.40    2.41
  -6  -2  15   10.11    2.76
   6  -2  16  125.93    5.87
  -6  -2 -16  115.75    6.37
  -6   2 -16  132.14    6.57
   6  -2  17   77.12    3.73
  -6  -2 -17   86.57    4.62
  -6   2 -17   89.20    4.56
  -6   3   0   18.12    3.26
  -6  -3   0   13.51    3.89
   6  -3   0   13.68    2.65
   6  -3   0   18.12    3.08
  -6   3   1  199.61   10.67
  -6   3  -1  210.33   10.39
  -6  -3  -1  196.54   11.84
  -6  -3   1  179.11   11.24
   6  -3   1  211.44   10.91
   6  -3  -1  219.90    9.90
   6  -3   1  202.30   10.69
   6  -3  -1  210.84    9.76
  -6  -3  -2   43.64    5.88
  -6  -3   2   49.78    5.84
  -6   3   2   43.49    5.11
  -6   3  -2   51.78    5.05
  -6  -3   2   53.46    5.03
   6  -3   2   39.36    5.15
   6  -3   2   41.69    5.12
   6  -3   3   42.48    5.48
  -6   3   3   48.21    5.84
  -6   3  -3   42.91    4.85
  -6  -3   3   50.51    6.00
   6  -3   3   50.39    5.79
  -6  -3   3   39.31    4.61
   6  -3   3   43.56    5.67
   6  -3   4   23.10    4.24
  -6  -3   4   20.94    4.49
  -6   3  -4   22.56    4.08
   6   3   4   27.74    4.64
   6  -3   4   32.46    5.60
   6  -3   4   30.06    5.50
  -6  -3   4   23.51    3.96
   6   3   4   21.81    4.24
   6  -3   5   14.30    3.57
  -6  -3   5   20.74    4.73
  -6  -3   5   22.76    3.91
   6  -3   5   17.68    4.35
  -6  -3  -5   18.47    2.67
  -6  -3   5   17.01    2.17
  -6  -3   5   20.61    2.67
   6   3   5   15.98    3.87
  -6  -3  -5   18.76    2.59
   6   3   5   14.47    4.00
   6  -3   5   22.17    4.98
  -6  -3   6    0.66    1.68
  -6  -3  -6    1.61    1.84
  -6   3  -6    0.61    1.47
  -6  -3   6    1.52    1.94
  -6  -3  -6    1.39    2.07
   6  -3   6    2.05    2.48
  -6  -3   7   48.53    4.11
  -6   3  -7   40.72    3.46
  -6  -3  -7   37.07    3.98
  -6  -3   7   47.59    4.33
   6  -3   7   49.34    8.47
  -6  -3  -7   46.98    4.36
   6   3   7   39.67    6.94
   6  -3   7   50.64    8.68
   6   3   7   37.73    6.65
  -6  -3   8  293.37   11.15
  -6   3  -8  283.99   10.36
  -6  -3  -8  268.05   11.21
  -6  -3  -8  290.40   11.90
  -6   3  -8  286.32   11.24
   6  -3   8  274.50   19.02
   6   3   8  286.51   18.18
   6   3   8  307.92   18.83
   6  -3   8  287.62   19.28
   6   3   9   62.53    9.01
   6  -3   9   44.64    9.03
   6   3   9   60.01    8.72
   6  -3   9   43.01    8.51
  -6   3   9   49.56    5.01
  -6  -3   9   40.93    4.51
  -6   3  -9   43.32    4.48
  -6  -3  -9   46.56    4.83
  -6   3  -9   47.29    3.96
   6  -3  10  122.96   14.58
   6   3  10  136.29   13.84
  -6   3 -10  139.13    8.03
  -6  -3 -10  140.32    8.40
  -6  -3  10  161.31    8.32
   6   3  10  153.10   14.42
   6  -3  10  144.35   15.06
   6  -3  11   77.51   11.44
   6   3  11   72.62   10.55
   6  -3  11   90.43   12.25
  -6  -3  11   93.05    6.39
   6  -3  11   86.40    6.39
   6   3  11   83.13   11.15
  -6   3 -11   99.28    6.53
  -6  -3 -11   87.93    6.71
   6  -3  12  126.81   14.67
   6   3  12  121.38   13.63
  -6   3 -12  125.95    7.69
  -6  -3 -12  135.56    8.19
  -6  -3  12  127.30    7.67
   6  -3  12  113.63    7.26
   6   3  12  109.32   13.30
   6  -3  12  134.71   15.09
   6   3  13    3.05    4.15
   6   3  13    1.52    3.91
   6  -3  13   -1.70    6.37
  -6  -3 -13   -0.44    3.05
  -6   3 -13    1.99    2.60
   6  -3  13   -1.70    4.36
  -6  -3  13    0.77    2.78
   6  -3  13    1.11    2.53
   6   3  14   42.55    7.80
   6  -3  14   48.64    8.96
  -6  -3 -14   52.72    4.99
  -6   3 -14   42.26    4.55
   6  -3  14   43.94    8.50
   6   3  14   45.58    8.55
   6  -3  14   40.67    4.21
  -6  -3  14   47.65    4.67
  -6  -3 -15    9.66    2.67
  -6  -3  15    7.77    2.52
   6  -3  15   10.06    2.57
   6  -3  16   67.33    4.17
  -6  -3 -16   66.77    4.60
  -6   3 -16   57.97    4.31
  -6   3 -17   11.41    1.82
   6  -3  17   11.89    1.60
  -6  -4   0 1134.10   37.97
  -6   4   0 1154.19   34.50
   6  -4   0 1151.64   36.19
   6  -4   0 1185.63   36.50
   6  -4  -1   74.24    6.19
   6  -4   1   73.73    6.94
  -6  -4  -1   85.10    7.82
  -6   4  -1   83.75    6.06
  -6  -4   1   87.36    7.78
  -6   4   1   68.53    5.91
   6  -4   1   69.30    6.68
   6  -4  -1   81.34    6.47
  -6  -4  -2  439.91   20.31
  -6  -4   2  457.07   19.93
  -6   4   2  470.03   18.52
  -6   4  -2  443.56   16.77
  -6  -4   2  469.28   18.83
   6  -4   2  469.42   20.00
   6  -4   2  447.19   19.71
   6  -4   3  159.15   11.06
  -6  -4   3  153.32   10.67
  -6   4  -3  150.98    8.58
  -6  -4   3  155.85    9.84
   6  -4   3  138.08   10.55
   6  -4   4  357.65   18.21
  -6  -4   4  374.01   18.52
  -6   4  -4  391.75   15.98
   6  -4   4  372.18   19.08
  -6  -4  -4  389.25   12.92
  -6  -4  -4  373.61   12.80
  -6  -4   4  389.02   12.53
   6  -4   4  383.96   19.36
  -6  -4   4  353.58   16.83
  -6  -4   5   26.72    5.35
  -6   4  -5   23.05    4.07
  -6  -4  -5   28.32    3.22
  -6  -4   5   28.65    2.67
  -6  -4   5   28.66    2.68
   6  -4   5   24.34    4.93
  -6  -4   5   31.59    3.22
  -6  -4   5   24.51    4.49
  -6  -4  -5   26.75    3.08
   6  -4   6  293.19   18.18
  -6  -4   6  285.81   10.16
   6  -4   6  281.37   18.04
   6   4   6  280.27   16.71
  -6  -4  -6  293.57   11.19
  -6  -4   6  288.27   10.91
  -6  -4   6  273.85   15.67
  -6  -4  -6  286.19   11.21
   6  -4   6  299.99   16.36
  -6   4  -7    3.63    1.68
  -6  -4   7    4.57    2.15
  -6  -4  -7    4.55    2.29
   6   4   7    7.25    3.88
   6  -4   7    7.49    4.09
  -6  -4   7   -0.30    2.55
  -6  -4  -7    4.06    2.51
   6  -4   7    2.48    3.39
   6   4   7    3.10    2.82
   6  -4   8  337.84   22.20
   6   4   8  325.26   19.97
  -6  -4   8  342.35   12.40
  -6  -4  -8  323.95   13.03
  -6   4  -8  319.35   11.49
   6   4   8  319.75   19.85
   6  -4   8  381.57   23.13
   6   4   9   26.86    6.69
   6  -4   9   18.38    6.54
   6   4   9   20.47    6.06
  -6   4  -9   16.13    3.14
  -6  -4  -9   17.48    3.80
   6  -4   9   19.79    6.20
  -6   4  -9   27.23    3.05
  -6  -4   9   18.74    3.38
   6   4  10   27.80    7.05
   6  -4  10   18.19    7.07
   6   4  10   20.85    5.94
  -6  -4 -10   22.58    4.09
  -6   4 -10   16.37    3.49
   6  -4  10   16.46    6.19
  -6  -4  10   24.73    3.87
  -6   4 -10   25.89    3.07
   6  -4  11    1.73    4.73
   6   4  11    2.95    3.80
   6  -4  11   10.43    5.24
  -6  -4  11    5.63    2.71
  -6  -4 -11    3.62    2.60
  -6   4 -11    5.88    2.81
   6   4  11   10.36    5.21
   6  -4  11   11.80    3.22
   6  -4  12   42.32    9.09
   6   4  12   39.40    8.18
   6  -4  12   28.22    7.38
  -6  -4  12   34.41    4.17
  -6  -4 -12   33.17    4.36
  -6   4 -12   31.91    4.03
   6  -4  12   31.93    4.14
   6   4  12   30.34    7.07
  -6  -4 -13   66.29    5.80
  -6   4 -13   65.56    5.39
   6   4  13   80.16   10.64
   6   4  13   72.57   10.62
   6  -4  13   42.56    8.75
   6  -4  13   73.33   11.38
   6  -4  14   33.89    3.88
   6  -4  14   28.63    8.71
   6   4  14   25.99    6.86
   6  -4  14   44.91    8.83
  -6   4 -14   47.33    4.43
  -6  -4 -14   31.90    4.01
  -6  -4  14   36.23    4.05
   6   4  14   36.89    7.80
   6  -4  14   37.28    8.15
  -6   4 -15    0.30    1.97
  -6  -4 -15    0.33    2.02
  -6  -4  15    1.15    2.11
   6  -4  15    3.30    2.08
  -6   4 -16   12.88    2.43
   6  -4  16   16.02    2.25
  -6   4 -17   20.66    2.15
   6  -4  17   16.89    1.89
   6  -5   0  987.37   33.32
   6  -5   0 1002.05   33.33
  -6   5   0  899.90   28.69
  -6  -5   0 1019.78   34.47
   6  -5   1  268.09   14.52
   6  -5   1  259.62   14.35
  -6  -5   1  248.20   13.89
  -6  -5  -1  241.17   14.00
  -6   5  -1  224.57   10.09
   6  -5   2  151.70   11.55
  -6  -5  -2  173.35    7.47
  -6   5  -2  146.53    7.86
  -6  -5   2  186.14   12.13
  -6  -5  -2  165.50   11.94
   6  -5   2  178.65   12.24
  -6  -5   2  159.58   10.81
  -6  -5   2  174.55    7.32
  -6  -5   3   93.02    5.12
  -6  -5   3  111.84    9.20
   6  -5   3  102.82    9.41
  -6  -5  -3   89.81    5.27
  -6  -5   3   97.27    4.94
  -6  -5   3   92.90    4.62
  -6  -5   3  118.24    9.25
  -6  -5   3   91.17    4.71
   6  -5   3  107.41   10.15
   6  -5   3  100.47    9.30
  -6  -5   4   88.32    8.71
  -6  -5   4   84.39    8.09
  -6  -5   4   87.44    4.64
  -6  -5   4   83.77    4.51
  -6  -5  -4   80.29    4.66
  -6  -5  -4   93.64    5.47
  -6  -5   4   84.33    5.01
   6  -5   4   75.10    8.45
  -6  -5  -4   88.76    5.26
  -6  -5   5   58.33    7.48
  -6  -5  -5   53.02    4.12
  -6  -5  -5   56.74    4.82
  -6  -5   5   56.70    3.92
  -6  -5   5   49.18    3.93
  -6  -5   5   63.99    4.65
   6  -5   5   50.97    7.50
  -6  -5  -5   54.30    4.55
  -6  -5   6   15.41    2.49
  -6  -5  -6   11.49    2.29
  -6  -5  -6   15.90    3.09
  -6  -5   6   10.28    2.25
   6  -5   6   13.31    5.51
  -6  -5   6   16.30    2.93
  -6  -5   6   12.86    4.35
   6  -5   6   12.12    5.40
  -6  -5  -6   14.71    3.08
   6  -5   7  210.43   14.76
  -6  -5  -7  219.65   10.08
  -6   5  -7  210.50    8.50
  -6  -5  -7  221.48    8.82
  -6  -5   7  221.01    9.74
   6  -5   7  236.35   17.80
   6   5   7  225.06   15.84
   6  -5   7  252.29   18.00
   6   5   7  233.97   16.07
  -6  -5   7  212.27   14.80
  -6  -5   7  211.72    8.84
  -6  -5   8  128.20    6.86
   6  -5   8  137.05   14.12
   6   5   8  128.05   12.48
  -6  -5  -8  139.91    8.16
  -6   5  -8  117.71    6.15
   6  -5   8  116.16   13.10
   6   5   8  129.14   12.71
   6   5   9    2.64    3.79
   6  -5   9   -1.62    3.89
   6   5   9    2.64    3.80
  -6  -5  -9    0.86    2.98
  -6   5  -9    2.65    2.06
  -6  -5   9    2.24    2.49
   6  -5   9    1.62    4.42
   6  -5  10   -3.45    4.43
   6   5  10   -1.41    4.26
   6   5  10    5.64    4.05
  -6  -5 -10    0.91    2.67
  -6   5 -10    1.51    2.61
   6  -5  10    3.45    4.96
  -6  -5  10    1.74    2.36
  -6   5 -10    1.63    1.73
   6  -5  11   -4.18    3.29
   6   5  11    1.48    4.24
   6   5  11    5.90    4.02
  -6   5 -11    1.17    2.39
  -6  -5 -11    4.17    3.04
  -6  -5  11    2.56    2.53
   6  -5  11   -1.79    4.60
   6  -5  12   56.97   10.05
   6   5  12   56.68    9.28
   6   5  12   50.80    8.57
  -6   5 -12   64.91    5.33
  -6  -5 -12   46.61    5.04
  -6  -5  12   52.46    4.93
   6  -5  12   57.51    5.34
   6  -5  12   51.83    9.41
   6   5  13    7.18    4.89
   6  -5  13   10.17    5.97
   6   5  13   14.35    5.53
   6  -5  13    8.48    5.12
  -6   5 -14    4.36    2.32
  -6  -5 -14    1.52    2.41
  -6  -5  14    6.55    2.39
   6  -5  14    0.98    2.17
  -6   5 -15   37.73    3.70
  -6  -5  15   38.26    3.59
   6  -5  15   36.83    3.59
   6  -5  16   29.66    2.83
  -6   5 -17    2.10    1.20
   6  -5  17    2.91    1.15
  -6  -6   0 2769.30   68.68
   6  -6   0 2805.87   78.71
  -6  -6   0 2791.25   78.48
   6  -6   0 2737.07   78.67
  -6  -6   0 2746.19   69.20
  -6  -6  -1   85.90    5.19
  -6  -6   1   92.40    5.02
   6  -6   1  103.12    9.90
  -6  -6   1  111.47    9.29
  -6  -6  -1  102.24    9.24
  -6  -6   1   94.49    4.89
  -6  -6  -1   92.18    4.84
   6  -6   1   98.29    9.62
  -6  -6  -1   86.10    5.16
  -6  -6  -1   91.11    5.52
  -6  -6   2 3034.88   75.73
  -6  -6  -2 2964.34   75.72
   6  -6   2 3186.25   87.70
  -6  -6  -2 2959.82   76.40
  -6  -6  -2 3047.94   75.76
  -6  -6   2 3065.99   75.57
  -6  -6   2 3099.49   84.98
  -6  -6  -2 3012.74   86.16
  -6  -6  -2 3035.13   75.18
  -6  -6   2 3036.44   75.21
   6  -6   2 3088.36   87.26
  -6  -6   2 3126.70   85.89
  -6  -6  -3  714.50   21.09
  -6  -6  -3  747.35   22.25
  -6  -6   3  718.51   21.12
  -6  -6   3  733.63   20.79
  -6  -6   3  696.73   28.34
  -6  -6   3  717.52   29.11
  -6  -6  -3  772.52   21.03
  -6  -6   3  740.72   20.93
  -6  -6   3  718.03   21.30
  -6  -6   4 1408.67   36.25
  -6  -6   4 1367.77   35.81
  -6  -6   4 1329.44   36.44
  -6  -6   4 1365.29   46.06
  -6  -6   4 1333.37   35.99
  -6  -6  -4 1372.39   35.92
  -6  -6  -4 1311.99   37.28
  -6  -6  -4 1359.89   36.17
  -6  -6  -5  102.17    5.52
   6  -6   5  111.55   11.63
  -6  -6  -5  112.26    5.71
  -6  -6   5  106.99    5.69
  -6  -6   5  108.39    5.60
   6  -6   5  125.11   12.11
  -6  -6   5  119.62   10.58
  -6  -6   5  113.41    6.26
   6  -6   6 1655.04   58.44
   6  -6   6 1667.53   58.51
  -6  -6  -6 1544.81   42.95
  -6  -6   6 1710.75   44.20
  -6  -6   6 1667.52   43.27
   6  -6   6 1683.06   55.71
  -6  -6  -6 1699.51   45.29
  -6  -6   6 1689.36   55.19
  -6  -6  -6 1612.00   43.02
   6   6   7    1.16    3.66
   6  -6   7    1.46    4.80
   6   6   7    1.16    2.79
  -6  -6  -7    0.40    2.38
  -6  -6   7    0.50    1.82
  -6  -6   7    3.36    3.52
   6  -6   7    1.47    3.78
   6  -6   7   -3.30    4.00
  -6  -6   8  969.15   27.48
   6   6   8  948.16   39.59
   6  -6   8  974.55   43.37
  -6   6  -8  938.43   26.93
  -6  -6  -8  978.87   29.62
  -6  -6   8  953.02   38.95
   6  -6   8  946.47   43.28
   6   6   8  893.10   38.73
   6   6   9   79.14   10.56
   6  -6   9   65.13   10.56
   6   6   9   65.50    9.65
  -6  -6  -9   61.44    5.93
  -6  -6   9   62.96    4.98
   6  -6   9   87.76   12.51
  -6   6  -9   70.15    4.65
   6  -6  10  881.28   42.03
   6   6  10  898.89   39.09
  -6  -6  10  801.71   24.90
  -6  -6 -10  818.56   26.66
  -6  -6  10  741.31   34.91
   6  -6  10  820.83   41.00
   6   6  10  862.96   38.27
   6   6  11    5.88    4.63
   6  -6  11   10.98    5.76
   6   6  11    4.42    3.78
  -6  -6 -11    2.35    2.67
  -6   6 -11    3.49    2.26
  -6  -6  11    2.45    2.38
   6  -6  11   14.67    6.23
   6  -6  11    3.81    3.08
   6  -6  12  304.57   23.37
   6   6  12  326.53   21.92
  -6  -6 -12  291.97   13.24
  -6   6 -12  305.49   12.56
  -6  -6  12  286.24   12.14
   6  -6  12  304.43   12.82
   6  -6  12  345.57   24.73
   6   6  12  343.46   22.56
  -6  -6  13    5.44    2.31
   6  -6  13    9.53    5.75
   6  -6  13    4.99    4.78
   6   6  13    1.37    3.95
   6   6  13    5.50    3.53
   6  -6  13    9.96    5.00
  -6  -6 -13    3.74    2.67
  -6   6 -13    7.44    2.60
   6  -6  13    7.24    2.80
  -6   6 -14  256.59   10.31
   6  -6  14  246.75   10.11
  -6   6 -15    3.29    1.88
   6  -6  15    1.73    1.84
   6  -6  16  226.05    8.10
  -6  -7   0   27.10    2.88
  -6  -7   0   25.49    3.05
  -6  -7  -1    7.65    2.20
  -6  -7   1    3.91    1.99
  -6  -7   1    3.18    1.69
  -6  -7  -1    3.44    1.62
  -6  -7   1    8.20    3.73
  -6  -7  -1    1.74    3.07
  -6  -7   2   75.08    4.76
  -6  -7  -2   72.43    4.62
  -6  -7   2   80.18    8.86
  -6  -7  -2   72.78    4.69
  -6  -7   2   72.03    4.60
  -6  -7  -2   76.28    4.62
  -6  -7   2   79.55    4.64
  -6  -7   2   75.09    8.02
   6  -7   3  251.51   17.28
  -6  -7  -3  253.36    9.65
  -6  -7   3  260.91    9.87
  -6  -7   3  267.24   16.53
   6  -7   3  249.43   17.32
  -6  -7  -3  236.40    9.77
  -6  -7   3  256.61    9.90
  -6  -7  -3  260.15    9.73
   6  -7   3  272.70   18.28
  -6  -7   3  256.39    9.63
  -6  -7  -4    1.28    1.96
  -6  -7  -4    2.19    3.59
  -6  -7  -4    1.24    1.76
  -6  -7   4    2.44    1.75
  -6  -7   4   -1.06    1.84
  -6  -7   4   -0.28    2.08
   6  -7   4    1.25    3.58
  -6  -7   4    0.50    1.83
   6  -7   4   -1.23    4.16
  -6  -7   4    3.15    3.44
   6  -7   4    1.25    3.75
  -6  -7   5   59.84    8.70
   6  -7   5   58.13    9.53
  -6  -7   5   54.77    4.36
  -6  -7   5   58.42    4.80
  -6  -7   5   62.25    4.43
   6  -7   5   56.90    9.31
  -6  -7   5   52.24    7.97
  -6  -7  -5   55.96    4.44
   6  -7   5   38.96    7.70
  -6  -7   6    5.15    2.73
  -6  -7   6    9.03    2.23
  -6  -7  -6   10.32    2.53
   6  -7   6    8.84    5.52
   6  -7   6   14.60    5.74
  -6  -7   6    7.03    3.84
   6  -7   6    1.47    4.23
  -6  -7   7   15.50    2.72
   6  -7   7   19.57    5.68
  -6  -7  -7   17.17    2.91
   6  -7   7   23.99    7.42
  -6  -7   7   13.62    5.05
   6  -7   7   11.19    6.67
   6  -7   8    3.44    5.41
  -6   7  -8    1.08    1.83
   6   7   8    1.33    3.20
   6   7   8    2.67    3.43
   6  -7   8    1.72    4.14
   6  -7   9   14.52    7.00
   6   7   9   14.10    5.59
  -6   7  -9   15.68    2.48
  -6  -7   9   24.13    6.34
   6  -7   9    9.07    5.95
   6   7   9    9.85    5.28
  -6  -7   9   12.75    2.98
  -6  -7  10   21.37    4.86
   6  -7  10    9.32    4.79
   6   7  10    7.29    4.40
   6   7  10    8.74    4.78
   6  -7  10   13.06    6.12
  -6  -7  10    8.03    2.50
   6  -7  11  218.84   19.71
   6   7  11  193.73   16.75
   6  -7  11  203.48   18.93
   6   7  11  190.45   16.67
  -6  -7  11  174.62   15.13
  -6   7 -11  192.86    9.47
  -6  -7  11  180.16    8.94
   6  -7  11  187.78    9.77
   6  -7  12   -1.76    3.92
   6  -7  12    9.60    3.90
   6  -7  12    3.53    4.81
   6   7  12    2.81    4.42
   6   7  12   -1.40    3.61
   6  -7  13   40.74    4.14
  -6   7 -13   39.14    3.99
  -6  -7  13   41.01    4.00
   6  -7  14   30.93    3.48
  -6  -7  14   24.27    3.04
  -6   7 -15    8.61    1.91
   6  -7  15    0.44    1.68
   6  -7  16   13.01    1.79
  -6  -8   0 2285.05   57.11
  -6  -8   0 2165.06   57.06
   6  -8   1   11.48    5.32
  -6  -8   1    4.88    2.27
  -6  -8  -1    7.05    2.55
  -6  -8   1    7.65    2.53
  -6  -8  -1   11.36    2.57
   6  -8   1   14.87    5.88
  -6  -8   2  818.92   23.98
   6  -8   2  834.52   35.82
   6  -8   2  745.48   34.36
  -6  -8  -2  837.00   23.88
   6  -8   2  836.65   37.58
  -6  -8   2  821.05   23.68
  -6  -8  -2  780.55   23.64
  -6  -8   2  830.90   23.91
  -6  -8  -3  158.93   12.87
   6  -8   3  136.04   13.48
  -6  -8   3  162.18   13.82
  -6  -8   3  157.66    7.46
   6  -8   3  138.00   13.68
  -6  -8  -3  154.21    7.40
  -6  -8   3  150.35    7.31
  -6  -8  -3  139.55    7.11
   6  -8   3  130.25   13.68
  -6  -8   3  149.72    7.13
  -6  -8  -4  709.05   31.85
  -6  -8   4  705.65   29.74
   6  -8   4  699.83   34.51
  -6  -8   4  774.21   33.18
  -6  -8   4  744.80   22.21
  -6  -8   4  764.21   21.94
   6  -8   4  738.87   34.92
  -6  -8   4  721.97   22.20
  -6  -8  -4  714.76   22.16
  -6  -8  -4  729.61   22.12
  -6  -8   4  739.11   21.97
   6  -8   4  697.97   34.12
  -6  -8  -5   25.82    3.31
   6  -8   5   13.55    5.53
   6  -8   5   17.89    6.23
  -6  -8   5   29.87    6.42
  -6  -8   5   19.88    2.93
  -6  -8   5   21.37    3.14
   6  -8   5   26.86    6.80
  -6  -8  -5   15.04    5.48
  -6  -8  -5   21.20    3.15
  -6  -8   5   25.39    3.46
   6  -8   6  528.67   30.49
   6  -8   6  606.01   32.20
  -6  -8   6  545.53   18.50
  -6  -8   6  586.85   18.21
  -6  -8  -6  550.86   18.23
   6  -8   6  573.53   29.21
  -6  -8   6  562.38   28.80
   6  -8   7    1.72    4.41
   6  -8   7    8.01    4.85
   6  -8   7    3.43    5.16
  -6  -8  -7    3.76    2.30
  -6  -8   7    0.93    2.04
  -6   8  -8  478.53   15.68
   6   8   8  484.21   27.24
   6  -8   8  514.00   31.28
  -6  -8   8  483.37   26.69
   6  -8   8  439.68   25.58
  -6  -8  -8  462.84   16.06
   6  -8   8  471.46   30.04
   6   8   8  462.88   26.56
  -6  -8   9   69.71    9.78
   6  -8   9   75.04   11.92
  -6   8  -9   66.32    4.60
   6   8   9   90.83   11.23
   6  -8   9   58.25   10.78
   6   8   9   75.19   10.39
  -6  -8  10  122.29   12.87
   6  -8  10  122.35   15.39
   6   8  10  145.64   14.61
   6   8  10  125.30   13.63
   6  -8  10  114.99   14.83
   6  -8  11    7.29    5.74
   6   8  11    7.11    4.84
   6  -8  11    5.27    3.06
  -6  -8  11   10.10    3.25
   6  -8  11    9.11    6.20
   6   8  11    8.51    4.47
   6  -8  11   13.05    4.49
   6   8  12  142.63   13.86
   6  -8  12  139.83   15.38
  -6  -8  12  158.59   12.44
   6  -8  12  143.28    8.03
   6  -8  12  136.42   15.22
   6   8  12  145.20   14.06
  -6   8 -12  143.82    7.76
   6  -8  13    1.57    2.22
  -6   8 -13    0.30    2.02
   6  -8  14   66.57    4.54
  -6   8 -14   63.77    4.40
  -6  -8 -14   64.29    3.94
   6  -8  15   12.67    2.15
  -6   8 -15   10.20    1.95
  -6  -9   0    1.95    1.98
  -6  -9   0   -1.15    1.86
  -6  -9   0   -0.90    3.58
  -6  -9   1   68.77    5.15
  -6  -9  -1   68.38    4.85
  -6  -9   1   75.63    5.04
  -6  -9  -1   71.23    8.40
   6  -9   1   85.46   12.37
  -6  -9   1   76.95    5.10
  -6  -9  -1   70.28    4.93
  -6  -9   2    4.32    2.11
  -6  -9  -2    3.61    2.10
   6  -9   2    8.18    4.63
  -6  -9   2    3.78    2.26
  -6  -9  -2    7.99    2.43
  -6  -9   2    3.20    2.32
   6  -9   2    4.11    4.66
  -6  -9  -2    1.01    3.30
   6  -9   2    4.74    5.18
  -6  -9  -3    3.73    2.28
  -6  -9   3    4.24    2.52
  -6  -9  -3    1.18    1.94
  -6  -9   3    2.57    3.87
   6  -9   3    1.45    3.95
   6  -9   3   -1.44    4.34
  -6  -9   3    4.47    2.30
  -6  -9  -3    4.31    3.53
  -6  -9   3    5.00    2.00
   6  -9   3   -3.09    5.61
  -6  -9   4   19.35    3.08
   6  -9   4   15.11    6.45
  -6  -9  -4   28.00    3.64
  -6  -9   4   19.62    3.43
   6  -9   4   15.30    5.75
   6  -9   4   27.74    7.29
  -6  -9   4   19.87    6.04
  -6  -9   4   20.28    3.11
  -6  -9   4   18.40    3.21
  -6  -9  -4   14.41    2.94
  -6  -9  -4   24.51    5.53
  -6  -9  -5   94.40    5.92
   6  -9   5  107.24   12.96
   6  -9   5   81.61   11.68
  -6  -9   5   95.91    5.88
  -6  -9   5   85.98    5.82
  -6  -9   5   89.12    5.96
  -6  -9  -5   90.14   10.85
  -6  -9  -5   88.20    5.89
   6  -9   5  100.68   12.07
   6  -9   6    7.28    4.39
  -6  -9  -6    5.72    2.63
   6  -9   6   -1.72    3.82
   6  -9   6    1.72    4.43
  -6  -9   6    6.34    2.41
  -6  -9  -6    4.13    3.53
  -6  -9  -6    5.00    2.52
  -6  -9  -7   33.87    8.05
  -6  -9  -7   27.92    3.62
  -6  -9   7   26.09    3.42
   6  -9   7   39.85    9.19
  -6  -9   7   23.03    6.03
   6  -9   7   19.93    6.24
  -6  -9  -7   33.24    3.88
   6  -9   7   27.11    7.90
  -6   9  -8    4.75    1.83
   6   9   8    7.19    4.52
   6  -9   8    7.50    4.82
   6   9   8   10.06    4.33
  -6  -9  -8    5.47    2.25
  -6  -9  -8    4.26    2.42
   6  -9   8    1.88    4.83
  -6  -9   8    5.79    3.94
  -6  -9   9  142.17   14.19
   6   9   9  160.04   15.03
   6  -9   9  152.06   16.54
   6   9   9  124.73   13.59
   6  -9   9  136.46   15.76
   6  -9  10    6.12    2.92
   6  -9  10   14.87    6.54
  -6  -9  10    6.74    4.06
   6   9  10   12.85    4.86
   6  -9  10    5.56    5.59
   6   9  10    5.71    4.49
   6  -9  11    5.25    5.03
  -6  -9  11    3.64    3.97
  -6   9 -11    5.03    2.40
   6  -9  11    1.74    4.19
   6   9  11    8.13    4.61
   6   9  11   12.16    5.06
  -6   9 -12    0.91    2.14
   6  -9  12    1.32    2.24
  -6   9 -13    3.08    1.95
   6  -9  13    0.55    1.96
  -6   9 -14   -0.61    1.51
   6  -9  14   -0.21    1.64
   6  -9  15   17.45    2.04
  -6 -10   0   71.03    5.03
  -6 -10   0   69.46    5.17
  -6 -10   1    5.16    2.32
  -6 -10   1    4.70    2.21
  -6 -10  -1    5.81    2.44
  -6 -10  -1    2.32    2.11
  -6 -10   1    5.63    2.44
   6 -10   1    3.53    5.78
  -6 -10   2   38.71    4.00
  -6 -10  -2   35.36    3.83
  -6 -10   2   32.07    3.63
  -6 -10  -2   32.26    3.47
  -6 -10   2   30.04    3.51
  -6 -10   3   25.97    3.44
  -6 -10   3   32.73    3.86
  -6 -10   3   30.14    3.48
   6 -10   3   30.13    7.93
  -6 -10  -3   27.44    3.67
  -6 -10  -3   31.63    3.54
  -6 -10   3   31.16    3.74
  -6 -10   4   52.13    4.38
  -6 -10   4   43.60    4.51
   6 -10   4   54.33    9.40
  -6 -10  -4   47.05    4.51
  -6 -10   4   47.18    4.42
   6 -10   4   35.72    8.01
  -6 -10  -4   39.59    4.08
  -6 -10   4   41.10    4.36
   6 -10   4   54.67   10.04
   6 -10   5   53.32   10.31
  -6 -10   5   47.88    4.43
  -6 -10   5   48.66    4.45
  -6 -10  -5   41.18    7.69
  -6 -10   5   41.18    8.21
   6 -10   5   46.84    9.39
  -6 -10  -5   51.88    4.70
   6 -10   5   66.06   10.75
   6 -10   6   32.29    8.33
   6 -10   6   30.81    8.41
  -6 -10   6   13.40    5.09
  -6 -10   6   18.55    3.20
  -6 -10  -6   20.97    3.31
  -6 -10  -6   33.27    6.96
   6 -10   6   30.59    7.10
   6 -10   7    3.71    4.45
   6 -10   7    3.74    4.81
  -6 -10   7    5.96    4.49
  -6 -10   7    3.68    2.17
  -6 -10  -7    7.16    2.32
  -6 -10  -7    8.41    5.40
   6 -10   7    1.48    3.79
  -6 -10  -8   24.50    3.30
   6  10   8   28.90    6.98
  -6  10  -8   33.48    3.33
  -6 -10  -8   34.63    7.67
   6 -10   8   22.74    7.53
  -6 -10   8   35.14    7.79
   6 -10   8   26.31    7.47
   6  10   8   34.70    7.91
   6 -10   9   37.36    9.19
  -6 -10   9   40.59    8.00
  -6 -10  -9   40.33    7.69
   6  10   9   58.23    9.44
   6 -10   9   29.64    8.12
   6  10   9   38.48    7.83
   6 -10  10   37.30    8.24
  -6 -10  10   12.84    4.83
   6  10  10    4.08    3.92
   6 -10  10   19.34    6.60
   6  10  10   31.22    6.88
  -6 -10 -10   29.01    6.16
   6 -10  11    5.99    2.62
  -6  10 -11    5.34    2.08
  -6  10 -12   41.24    3.70
   6 -10  12   51.86    4.20
  -6  10 -13    3.56    1.70
   6 -10  13    5.89    1.91
  -6  10 -14    1.66    1.16
   6 -10  14    4.13    1.49
   6 -11   0   98.92   14.12
  -6 -11   0  108.27    6.60
  -6 -11   0  120.43    7.25
   6 -11   1    3.77    7.27
  -6 -11   1   10.24    2.77
  -6 -11   1    9.38    2.52
  -6 -11  -1   13.09    2.88
   6 -11  -2  241.21   10.78
  -6 -11   2  247.54   10.50
  -6 -11  -2  264.67   11.07
  -6 -11   2  263.13   11.04
  -6 -11   3   70.88    5.41
   6 -11   3   68.59   11.34
  -6 -11  -3   88.82    6.02
  -6 -11   3   82.24    5.84
  -6 -11   3   75.32    5.45
  -6 -11   3   86.21    5.80
   6 -11   4  381.73   25.67
  -6 -11  -4  355.19   13.87
  -6 -11   4  383.22   13.90
  -6 -11   4  362.39   13.91
  -6 -11   4  365.03   13.70
  -6 -11  -5  108.02    6.60
   6 -11   5  107.13   13.34
  -6 -11   5  105.61    6.73
  -6 -11   5  104.92    6.35
  -6 -11   5  105.65   12.61
   6 -11   6   39.87    7.21
   6 -11   6   31.11    8.34
  -6 -11   6   36.51    7.97
   6 -11   6   29.47    7.49
   6 -11   6   25.41    7.41
  -6 -11   6   26.53    3.56
  -6 -11  -6   29.95    3.76
  -6 -11   7   40.13    4.13
   6 -11   7   49.74    7.69
   6 -11   7   36.98    8.94
  -6 -11   7   31.25    7.70
   6 -11   7   36.67    9.02
  -6 -11  -7   40.31    4.16
   6 -11   7   38.38    8.21
   6  11   8   -1.40    4.03
   6 -11   8    3.62    4.35
   6  11   8   -1.40    4.03
   6 -11   8    8.57    4.10
  -6 -11   8   15.68    5.64
   6 -11   8    7.31    4.98
   6 -11   9   24.39    3.66
   6  11   9   26.89    6.26
  -6 -11  -9   25.57    3.07
   6 -11   9   12.51    5.24
  -6 -11   9   27.75    6.60
   6 -11   9   29.79    7.49
   6 -11   9   38.14    8.50
   6  11   9   26.79    6.58
   6 -11  10    5.17    2.60
   6 -11  10    5.17    3.32
  -6 -11  10    8.20    3.84
   6 -11  11   11.90    2.61
  -6  11 -11   10.43    2.20
   6 -11  11   22.83    5.59
  -6 -11  11   18.46    3.86
  -6  11 -12   16.79    2.29
   6 -11  12   13.99    2.36
  -6  11 -13   10.56    1.80
   6 -11  13    8.27    1.79
   6 -11  14    7.59    1.29
   6 -11 -14   10.00    1.87
  -6 -12   0  787.58   24.19
   6 -12   0  788.40   41.43
  -6 -12   0  728.04   23.35
  -6 -12  -1   41.43    4.27
  -6 -12   1   37.15    4.02
   6 -12  -1   32.78    9.35
  -6 -12   1   37.27    3.90
  -6 -12  -1   37.98    4.19
   6 -12   1   30.91    8.46
  -6 -12   2  336.46   13.41
   6 -12   2  355.49   25.92
   6 -12  -2  340.07   27.07
  -6 -12   2  327.58   12.95
  -6 -12  -2  349.57   13.34
  -6 -12  -3    0.36    2.24
   6 -12  -3    4.23    2.90
  -6 -12   3    1.71    2.33
  -6 -12   3    8.04    2.59
   6 -12   3    3.54    5.34
  -6 -12   3    7.15    2.46
   6 -12   4  271.01   21.82
  -6 -12   4  310.14   12.21
  -6 -12   4  293.99   11.80
  -6 -12   4  282.80   11.64
  -6 -12  -4  288.95   11.92
  -6 -12  -5   21.56    3.15
   6 -12   5   24.06    7.59
  -6 -12   5   16.07    2.94
  -6 -12  -6  375.28   14.01
  -6 -12   6  368.98   13.81
   6 -12   6  409.62   25.07
   6 -12   7   36.73    6.23
   6 -12   7   19.74    6.05
  -6 -12  -8  376.99   13.63
   6  12   8  395.28   23.68
   6  12   8  423.25   24.20
   6 -12   8  420.23   14.66
   6 -12   9   -0.90    2.18
  -6 -12  -9    2.10    1.63
   6 -12  10  209.60   15.53
  -6  12 -10  221.97    8.85
   6 -12  11   29.48    2.88
   6 -12  12  148.54    5.92
   6 -12 -13    3.45    1.53
  -6 -13   0   -1.38    2.19
  -6 -13   0    0.75    2.06
   6 -13   0    1.94    5.29
  -6 -13   1   74.21    5.61
  -6 -13  -1   79.13    5.79
   6 -13  -1   88.14   13.61
  -6 -13   1   71.50    5.20
  -6 -13  -1   67.80    5.21
   6 -13   1   78.51   12.37
  -6 -13  -2   32.64    3.76
  -6 -13  -2   30.66    3.79
  -6 -13   2   29.85    3.50
  -6 -13   2   30.60    3.89
   6 -13  -2   18.30    7.42
  -6 -13   2   24.21    3.16
   6 -13   2   23.28    8.16
  -6 -13  -3   29.33    3.62
  -6 -13   3   24.40    3.43
  -6 -13   3   28.88    3.65
  -6 -13   3   31.45    3.63
   6 -13   3   25.58    7.29
  -6 -13   4   12.75    2.64
   6 -13  -4   16.27    8.06
   6 -13   4   16.08    5.85
   6 -13   5    9.03    4.93
  -6 -13  -6    2.14    1.85
   6 -13  -6   -1.16    2.64
  -6 -13   6    0.30    1.79
   6 -13   6   -1.39    3.80
   6 -13  -7   50.27    4.81
  -6 -13  -7   45.48    3.91
   6 -13   7   39.89    3.83
  -6 -13  -8   26.14    2.81
   6 -13  -8   27.69    3.81
   6 -13   8   24.01    2.96
   6 -13  -9    0.64    2.36
   6 -13 -10   15.12    2.74
   6 -13 -11    9.17    2.13
   6 -13 -12    8.06    1.56
   6 -14   0   60.15   10.87
   6 -14   1    1.71    5.15
   6 -14  -1    3.62    5.21
   6 -14  -2  209.39   20.38
   6 -14   2  241.40   19.98
   6 -14   3   60.14   10.02
  -6 -14  -3   70.47    5.01
  -6 -14  -3   67.79    5.08
  -6 -14   3   62.58    4.72
  -6 -14   3   61.95    4.86
   6 -14  -4  335.25   12.70
  -6 -14  -4  350.58   12.79
   6 -14   4  334.29   22.82
  -6 -14   4  350.36   12.66
  -6 -14  -4  356.36   13.26
  -6 -14  -5   28.49    3.22
   6 -14  -5   30.17    3.58
  -6 -14   5   33.98    3.42
  -6 -14  -5   34.25    3.67
   6 -14  -6  325.59   12.46
  -6 -14  -6  337.88   11.91
  -6  14  -7    4.50    1.46
  -6 -14  -7    5.82    1.74
   6 -14  -7    2.90    2.11
  -6 -14  -8  181.96    7.01
   6 -14  -8  172.81    7.89
   6 -14  -9   13.48    2.34
   6 -14 -10  351.45   11.29
  -6 -15   0   -1.40    1.73
  -6 -15   0   -1.71    1.77
  -6 -15   0    1.17    1.83
  -6 -15  -1    8.69    2.17
  -6 -15   1   11.09    2.40
  -6 -15   1    8.92    2.38
  -6 -15   1    8.68    2.20
  -6 -15  -1   11.25    2.42
  -6 -15  -2    4.68    1.84
  -6 -15   2    3.91    1.99
  -6 -15   2    6.28    1.97
  -6 -15  -2    5.32    2.08
  -6 -15  -3    3.46    1.82
  -6 -15  -3   -1.15    1.89
  -6 -15   3    2.35    1.68
  -6 -15  -4   10.53    2.19
   6 -15  -4    8.46    1.90
  -6 -15  -4    4.99    1.99
  -6 -15   4    5.42    1.89
  -6 -15  -5   12.62    2.11
   6 -15  -5   10.54    2.05
  -6 -15   5   12.39    2.15
  -6 -15  -5   11.73    2.30
  -6 -15  -6    1.81    1.47
   6 -15  -6    1.25    1.57
  -6  15  -6    0.29    1.14
  -6 -15  -6   -1.66    1.63
   6 -15  -7   50.97    3.52
  -6 -15  -7   58.95    3.42
  -6 -15  -7   54.18    3.73
   6 -15  -8   -1.46    1.36
  -6 -15  -8   -0.51    1.34
   6 -15  -9   19.40    1.85
  -6 -15  -9   16.68    1.72
  -6 -16   0   18.35    2.47
  -6 -16   0   13.11    2.26
  -6 -16   0   18.61    2.50
  -6 -16  -1   13.94    2.22
  -6 -16  -1   11.72    2.16
  -6 -16  -1   10.66    2.14
  -6 -16   1   11.51    2.10
  -6 -16  -2    1.31    1.46
  -6 -16   2   -1.30    1.65
  -6 -16  -2    3.17    1.63
  -6 -16  -2    1.56    1.45
  -6 -16  -3    3.11    1.69
  -6 -16   3    2.66    1.55
  -6 -16  -3   -0.21    1.48
  -6 -16  -4   -1.33    1.54
  -6 -16   4   -0.19    1.48
  -6 -16  -4    1.20    1.41
  -6 -16  -5    1.33    1.23
  -6 -16  -5   -0.36    1.19
  -6 -16  -6    0.95    1.09
  -6 -16  -6    2.15    1.17
  -6 -16  -7   -0.24    0.92
  -6 -17   0    2.30    1.29
  -6 -17  -1    9.55    1.69
  -6 -17   1   10.41    1.66
  -6 -17  -2    1.92    1.38
  -6 -17   2    2.13    1.18
  -6 -17  -3    0.99    1.17
  -6 -17  -3    1.20    1.22
  -6 -17  -3   -0.13    0.98
  -6 -17  -4    2.46    1.07
  -6 -17  -4    0.67    1.14
  -6 -17  -4    3.51    0.97
  -6 -17  -5   47.60    2.61
  -7   0   0    0.65    2.50
   7   0   0    0.27    1.29
   7   0   0    1.10    1.24
   7   0   1    0.39    1.54
   7   0   1    0.78    1.53
  -7   0  -1    0.66    2.55
  -7   0   1    3.28    2.46
   7   0   2  605.29   21.02
   7   0   2  560.53   17.42
   7   0   2  565.17   20.58
  -7   0  -2  591.03   23.53
  -7   0   2  589.86   23.26
   7   0   3    1.79    2.02
  -7   0   3    2.26    2.47
  -7   0  -3    3.00    2.81
   7   0   3    0.59    1.79
  -7   0  -4   11.80    1.96
   7   0   4   11.91    3.50
   7   0   4   18.29    3.95
  -7   0   4   10.86    3.88
   7   0   5   -0.82    2.78
   7   0   5    1.63    2.34
  -7   0  -5   -0.21    1.52
  -7   0   5    2.55    1.82
  -7   0   6  128.87    6.34
  -7   0  -6  139.75    6.52
  -7   0   6  126.13    6.41
  -7   0  -6  125.93    6.05
   7   0   7    1.07    3.62
   7   0   7    1.07    3.64
  -7   0  -7   -1.69    2.18
  -7   0   7   -1.15    2.86
  -7   0  -7   -0.26    2.18
   7   0   8   53.02    8.51
  -7   0  -8   53.75    4.28
  -7   0  -8   58.97    4.70
  -7   0   8   60.00    4.96
   7   0   8   49.66    8.04
   7   0   9    2.70    4.25
  -7   0  -9   -1.80    2.59
  -7   0  -9   -0.35    2.70
  -7   0   9    2.50    2.93
   7   0   9    4.06    5.50
   7   0  10   51.99    9.20
   7   0  10   37.08    8.03
  -7   0 -10   39.61    4.46
  -7   0  10   44.80    4.93
   7   0  10   40.35    4.30
   7   0  11    3.18    4.57
  -7   0  11    3.26    2.93
   7   0  11    0.34    2.30
   7   0  11   -1.59    4.32
   7   0  12   21.25    6.52
   7   0  12   36.10    3.95
  -7   0  12   32.23    4.41
   7   0  12   37.81    8.35
   7   0  13   -3.24    3.29
  -7   0 -13    2.92    2.62
   7   0  13    1.61    4.13
   7   0  14   -1.49    3.83
  -7   0 -14    1.15    2.22
   7   0  14   -0.53    1.74
   7   0  14    3.00    3.34
  -7   0 -15    1.64    2.06
  -7   0 -16    6.71    2.12
  -7   0 -17    0.18    1.40
   7  -1   0   -0.31    1.46
   7   1   0    1.35    1.25
   7  -1   0   -0.31    1.63
  -7   1   0   -1.86    3.04
  -7  -1   0    0.68    2.32
   7   1   0    0.54    1.28
  -7  -1   1  189.18   11.89
  -7   1   1  166.75   10.84
  -7   1  -1  175.41   10.98
  -7  -1  -1  169.05   11.28
   7   1   1  178.84    8.93
   7  -1   1  178.73    9.26
   7  -1   1  164.79    9.00
   7   1   1  178.01    8.83
  -7  -1   2  104.19    8.98
  -7   1   2  111.69    8.92
  -7   1  -2  119.23    9.07
  -7  -1  -2  115.06    9.45
   7  -1   2  114.99    7.97
   7   1   2  107.49    7.45
   7   1   2  119.44    7.83
   7  -1   2  119.21    8.11
   7  -1   3   17.42    3.72
   7   1   3   12.28    3.16
  -7  -1  -3   13.54    3.91
   7  -1   3    9.74    2.35
   7   1   3   12.90    3.16
   7  -1   3   18.73    4.10
  -7   1  -3   10.60    3.59
  -7   1   3   11.24    3.80
  -7  -1   3    9.96    3.28
  -7   1   4    4.15    3.85
  -7  -1   4    6.77    3.77
   7  -1   4    2.94    3.40
   7   1   4    3.44    3.00
  -7  -1  -4    7.03    2.04
  -7   1  -4    3.99    1.75
   7  -1   4    7.31    3.87
   7   1   4    4.12    3.06
  -7   1  -5   52.67    3.43
  -7  -1  -5   32.12    3.10
  -7  -1   5   31.35    3.21
   7  -1   5   42.38    6.13
   7   1   5   47.00    6.37
  -7  -1   5   30.43    3.18
   7   1   5   50.32    6.43
   7  -1   5   46.86    6.30
  -7   1   5   32.12    5.90
  -7  -1   6   21.34    3.03
  -7  -1   6   24.87    3.00
  -7   1  -6   22.86    2.87
  -7  -1  -6   18.07    2.55
  -7   1  -6   21.28    2.73
  -7  -1  -7    8.04    2.51
   7  -1   7   18.79    5.59
   7   1   7    6.27    3.92
  -7   1  -7   15.60    2.84
  -7   1  -7   10.74    2.61
   7   1   7   13.67    5.15
   7  -1   7   23.30    6.05
  -7   1   7    4.15    2.44
  -7  -1   7    8.19    2.54
  -7  -1  -8    9.89    2.99
  -7   1  -8   12.05    2.89
   7  -1   8   11.22    6.21
   7   1   8   18.96    6.19
  -7   1  -8   11.85    3.24
  -7   1   8   15.82    4.04
  -7  -1   8   15.52    3.80
   7   1   8    8.32    4.71
   7  -1   8    5.00    5.21
  -7   1  -8    8.21    2.71
   7   1   9  181.71   15.76
   7  -1   9  219.72   17.63
  -7  -1  -9  215.38    9.53
  -7   1  -9  199.45    9.57
  -7   1   9  199.50    9.90
  -7  -1   9  224.33   10.01
   7   1   9  194.98    8.92
   7   1   9  224.93   17.31
   7  -1   9  198.63   16.82
   7   1  10   -1.46    3.52
   7   1  10   -2.91    4.39
   7  -1  10    6.09    4.79
  -7   1 -10    1.14    2.36
   7  -1  10    4.56    4.58
   7   1  10    0.61    2.37
   7  -1  10    1.77    2.64
  -7   1  10    0.78    3.13
  -7  -1  10    3.81    2.81
   7   1  11   54.62    9.65
   7  -1  11   84.75   11.68
  -7   1 -11   62.71    5.63
   7  -1  11   66.43   10.64
  -7   1  11   78.99    6.35
  -7  -1  11   63.95    5.78
   7  -1  11   75.22    5.69
   7   1  11   70.35   11.03
   7   1  12    1.61    4.14
   7  -1  12   10.08    5.71
  -7   1 -12    2.46    2.67
  -7  -1 -12    6.95    2.79
   7   1  12    1.61    5.06
   7  -1  12    5.01    5.25
  -7  -1  12    3.68    2.81
   7  -1  12    9.18    2.76
   7   1  13    6.30    4.75
   7  -1  13   22.91    7.28
  -7  -1 -13    7.17    2.95
  -7  -1  13    8.32    2.77
   7   1  13   12.66    5.57
   7  -1  13   13.17    6.52
   7   1  14    5.85    4.20
   7  -1  14   -1.51    4.13
   7  -1  14    2.31    2.22
   7   1  14    7.36    5.01
   7  -1  14    4.58    4.16
  -7  -1 -14    4.24    2.50
  -7   1 -14    9.03    2.56
  -7  -1 -15   82.93    5.66
   7  -1  15   76.10    4.68
  -7   1 -16    3.54    1.98
  -7  -1 -16    2.33    1.89
   7  -1  16    1.93    1.39
  -7  -1 -17   17.53    2.11
  -7   1 -17   14.83    2.02
   7   2   0   -0.31    1.50
   7  -2   0    0.39    1.65
  -7  -2   0   -1.44    2.36
  -7   2   0    0.60    2.24
   7  -2   0   -0.39    1.50
   7   2   0    1.23    1.31
   7  -2   1  893.38   29.09
   7   2   1  884.88   28.10
   7  -2   1  948.96   29.54
   7   2   1  872.33   28.01
   7  -2  -1  946.74   26.42
  -7  -2  -1  914.11   32.63
  -7   2  -1 1000.51   31.53
  -7  -2   1  908.05   32.30
  -7   2   1  946.96   31.50
   7  -2  -1  910.14   26.22
   7   2   2  217.99   11.34
   7  -2   2  219.51   12.02
  -7   2  -2  221.14   12.36
  -7   2   2  255.46   13.77
  -7  -2   2  217.59   13.26
  -7  -2  -2  222.03   13.66
   7   2   2  227.06   11.52
   7  -2   2  215.39   11.89
   7  -2   3 2299.11   65.17
   7   2   3 2326.96   64.17
   7  -2   3 2216.25   62.93
   7   2   3 2254.23   63.91
   7  -2   3 2273.86   65.03
  -7   2   3 2338.68   66.56
  -7  -2  -3 2278.69   67.84
  -7  -2   3 2284.03   66.97
  -7   2  -3 2305.57   64.98
   7  -2   4  119.72    9.84
   7   2   4  104.95    8.81
  -7   2   4  115.58    9.90
  -7  -2   4  117.68   10.31
  -7   2  -4  108.73    9.14
   7   2   4  107.28    8.89
   7  -2   4  119.62    9.73
  -7  -2   4  112.48    5.52
  -7   2  -4  111.94    5.27
   7  -2   4  100.35    7.58
   7  -2   5 2074.59   64.08
   7   2   5 2163.37   63.36
   7   2   5 2127.05   63.19
   7  -2   5 2133.54   64.56
   7  -2   5 2045.44   58.44
  -7  -2  -5 2137.48   54.37
  -7  -2   5 2087.08   54.27
  -7  -2   5 2120.93   53.91
  -7   2  -5 2163.86   53.75
  -7   2  -6   -0.23    1.79
  -7  -2  -6   -0.82    2.18
  -7  -2   6    1.05    3.43
  -7  -2   6    1.05    2.08
  -7  -2  -6    1.67    1.74
  -7   2  -6    1.43    1.73
  -7  -2   6    1.23    1.87
  -7  -2   7  501.05   16.33
  -7   2  -7  489.82   15.78
  -7  -2  -7  493.21   16.43
  -7  -2   7  504.25   16.49
   7   2   7  461.85   23.80
   7  -2   7  533.61   26.02
   7  -2   7  519.64   26.02
   7   2   7  486.32   24.15
  -7   2  -7  493.44   16.13
  -7  -2  -7  504.84   16.74
  -7   2  -8   16.54    2.54
  -7  -2  -8   15.76    2.99
   7  -2   8   13.06    4.91
   7   2   8   14.16    4.81
   7  -2   8   15.62    5.56
  -7   2  -8   13.28    2.91
  -7  -2  -8   18.91    3.33
  -7  -2   8   16.87    3.06
  -7  -2   9  475.96   16.34
  -7   2  -9  450.48   15.38
  -7  -2  -9  444.00   16.11
  -7   2  -9  467.25   16.30
  -7  -2  -9  469.28   16.90
   7  -2   9  463.23   26.76
   7   2   9  445.55   25.29
   7   2   9  450.84   25.43
   7  -2   9  486.93   27.28
   7  -2  10   29.97    7.65
   7   2  10   38.96    7.60
   7  -2  10   51.81    9.41
  -7   2 -10   48.53    4.71
  -7  -2 -10   42.75    4.80
   7   2  10   39.05    7.73
  -7  -2  10   42.06    4.59
   7   2  11  498.16   28.72
   7  -2  11  487.55   29.63
  -7  -2  11  507.96   17.95
   7  -2  11  459.34   17.17
  -7   2 -11  502.77   17.84
  -7  -2 -11  508.12   18.40
   7   2  11  512.24   28.91
   7  -2  11  466.63   28.95
   7   2  12   -4.75    4.98
   7   2  12   -1.58    4.54
   7  -2  12    1.71    3.48
   7  -2  12   -1.70    4.09
  -7  -2 -12   -0.44    2.69
  -7   2 -12    2.02    2.70
  -7  -2  12   -0.40    2.58
   7  -2  12    1.11    2.52
  -7  -2 -13  377.54   14.88
   7   2  13  372.98   24.46
   7  -2  13  327.05   23.95
   7  -2  13  347.55   24.65
   7   2  13  357.37   24.30
   7   2  14    4.29    4.11
   7  -2  14    6.11    4.39
  -7  -2 -14    1.16    2.07
   7   2  14    7.10    4.65
   7  -2  14    4.57    4.15
   7  -2  14    4.53    2.25
   7  -2  15  264.11   10.05
  -7  -2 -15  277.39   11.18
  -7   2 -15  270.24   10.82
   7  -2  16    7.53    1.73
  -7   2 -16    6.33    1.88
  -7  -2 -16    6.58    2.14
  -7   2 -17   90.88    4.40
  -7   3   0   -0.58    2.51
  -7  -3   0   -1.53    2.69
   7  -3   0    1.93    1.91
   7   3   0    1.88    1.53
   7  -3   0    0.48    1.91
   7   3   0   -0.38    1.53
   7   3   1   44.19    4.78
   7   3  -1   29.86    3.10
   7  -3  -1   35.77    3.96
  -7   3  -1   42.50    5.19
  -7   3   1   41.17    5.51
  -7  -3  -1   28.30    5.31
  -7  -3   1   30.41    5.37
   7  -3   1   41.86    5.03
   7  -3  -1   36.87    4.05
   7   3   1   43.22    4.68
   7   3  -1   32.05    3.11
   7  -3   1   36.89    4.85
   7   3   2    4.41    2.24
   7  -3   2    2.61    2.72
  -7   3   2    1.34    2.44
  -7   3  -2    6.94    2.97
  -7  -3  -2    9.11    3.76
  -7  -3   2    3.88    3.31
   7  -3   2    7.20    3.15
   7   3   2    6.61    2.40
  -7   3   3   59.12    6.90
  -7   3  -3   64.66    6.38
  -7  -3   3   59.13    7.50
  -7  -3  -3   43.67    6.56
   7   3   3   47.32    5.69
  -7  -3  -3   60.76    3.95
   7  -3   3   46.62    6.21
   7  -3   3   50.73    6.53
  -7  -3   3   51.89    3.79
   7   3   3   67.77    6.65
   7  -3   3   56.21    6.52
  -7   3  -4   22.00    4.32
  -7  -3   4   26.78    5.40
   7   3   4   18.33    4.19
  -7  -3  -4   26.45    2.98
  -7  -3  -4   21.80    2.80
  -7  -3   4   21.43    2.87
   7   3   4   19.08    4.50
   7  -3   4   13.74    4.16
   7  -3   4   25.66    5.24
  -7  -3   4   28.30    4.05
   7  -3   4   25.02    4.54
   7  -3   5   18.03    4.04
  -7  -3  -5   14.73    2.50
  -7   3  -5   12.45    2.13
  -7   3  -5   18.67    4.03
  -7  -3   5   13.99    2.52
  -7  -3   5   17.54    2.45
  -7  -3  -5   14.19    2.47
   7  -3   6  336.02   16.63
  -7  -3  -6  349.58   12.80
  -7   3  -6  357.42   12.18
  -7  -3   6  370.26   20.46
  -7  -3   6  356.39   12.23
  -7   3  -6  349.60   11.94
  -7  -3  -6  358.43   12.88
  -7  -3   6  362.11   12.71
   7   3   6  357.73   19.24
   7  -3   6  362.76   20.43
   7   3   6  349.74   19.26
   7  -3   6  366.35   20.71
  -7  -3   7   45.85    4.02
  -7   3  -7   37.27    3.44
  -7  -3  -7   42.55    4.16
   7  -3   7   43.54    7.73
   7   3   7   47.00    7.52
  -7  -3   7   39.66    4.12
  -7  -3  -7   43.84    4.31
  -7   3  -7   40.21    3.73
   7  -3   7   33.46    6.64
   7   3   7   47.03    7.39
  -7   3  -8  458.88   15.43
  -7  -3  -8  467.57   16.55
  -7  -3   8  488.28   16.20
  -7  -3  -8  478.30   16.88
  -7   3  -8  457.33   16.00
   7  -3   8  502.26   27.25
   7   3   8  486.17   25.21
   7   3   8  491.10   25.36
   7  -3   8  519.56   27.50
  -7   3  -9   66.94    4.78
  -7  -3  -9   69.73    5.46
   7  -3   9   53.21    9.19
   7   3   9   51.55    8.46
  -7  -3  -9   68.10    5.80
  -7   3  -9   70.27    5.33
   7  -3   9   69.61   10.03
   7   3   9   46.33    8.56
  -7  -3   9   66.99    5.28
   7  -3  10  127.90   14.06
   7   3  10  128.21   13.36
   7  -3  10  104.53   12.86
  -7  -3 -10  133.36    8.06
  -7   3 -10  136.17    7.70
  -7  -3  10  120.45    7.44
   7   3  10  128.54   13.59
   7  -3  11   12.69    3.36
   7  -3  11    5.18    4.44
   7   3  11    4.57    4.38
   7  -3  11    6.86    5.17
  -7  -3 -11    8.49    3.07
  -7   3 -11    5.91    2.54
  -7  -3  11    4.26    2.52
   7   3  11    9.16    5.19
   7  -3  12   18.06    3.49
   7   3  12   23.25    6.91
   7  -3  12   24.39    7.43
   7  -3  12   15.61    6.50
  -7  -3 -12    9.82    3.19
  -7   3 -12   14.70    3.21
  -7  -3  12   13.25    3.41
   7   3  12   20.22    6.64
   7  -3  13   25.05    7.30
   7   3  13   18.05    5.99
   7  -3  13   28.45    7.62
   7   3  13   34.57    7.87
  -7  -3 -14  134.29    7.68
   7  -3  14  130.61    7.01
  -7  -3  14  132.02    7.28
  -7  -3 -15   -0.32    2.06
  -7   3 -15   -0.89    2.06
   7  -3  15   -0.99    1.82
  -7   3 -16    0.46    1.64
  -7  -3 -16    2.92    1.71
   7  -3  16    1.40    1.35
  -7   3 -17    7.34    1.56
  -7   4   0   -1.65    2.77
  -7  -4   0   -4.07    3.30
   7  -4   0    0.59    1.78
   7  -4   0    0.59    2.28
  -7  -4   0    0.67    1.59
  -7  -4   0   -0.22    1.56
  -7  -4   1  563.26   17.19
  -7  -4  -1  566.34   17.03
  -7   4  -1  605.47   21.39
  -7  -4  -1  557.75   24.43
  -7   4   1  548.16   21.82
  -7  -4   1  562.38   24.22
   7  -4   1  558.19   22.66
  -7  -4   1  555.92   16.98
  -7  -4  -1  572.95   17.14
   7  -4   1  583.92   22.84
  -7  -4   2    9.22    2.05
   7  -4   2   11.27    3.61
   7  -4   2    3.77    2.38
  -7  -4  -2    6.94    2.07
  -7  -4  -2    4.13    1.89
  -7   4  -2    5.82    2.68
  -7  -4  -2    3.51    3.09
  -7   4   2    7.15    3.13
  -7  -4   2    9.00    3.57
  -7  -4  -3 1702.95   45.09
  -7  -4   3 1733.17   44.99
   7  -4   3 1648.43   53.98
  -7  -4   3 1718.31   54.56
  -7   4  -3 1760.03   50.28
   7  -4   3 1802.80   54.67
  -7  -4  -3 1815.56   45.62
  -7  -4  -3 1711.92   44.93
  -7  -4   3 1698.47   44.26
  -7  -4   3 1733.39   51.14
   7  -4   3 1793.78   54.69
   7  -4   4   13.29    3.93
  -7  -4  -4   12.80    2.58
  -7  -4   4    9.99    2.46
   7   4   4   10.99    3.79
   7  -4   4   15.16    4.80
  -7  -4  -4   16.01    2.61
  -7  -4  -4   15.83    2.71
  -7  -4   4   11.17    3.34
   7  -4   4   16.12    4.65
  -7  -4   4   11.15    1.95
  -7  -4   4   14.79    2.11
  -7   4  -4    9.59    2.95
   7   4   4   14.92    4.05
  -7  -4   5 1093.89   29.94
  -7  -4   5 1049.52   36.57
  -7  -4  -5 1068.44   30.43
  -7  -4  -5 1143.79   31.62
  -7  -4   5 1135.53   30.19
  -7  -4   5 1138.85   30.06
  -7  -4   5 1154.53   31.18
  -7  -4  -5 1159.28   31.58
   7  -4   5 1064.22   38.15
  -7   4  -5 1062.79   36.22
  -7  -4  -6    0.33    2.24
  -7  -4   6    3.24    2.33
   7  -4   6   -0.83    2.49
  -7  -4   6   -0.72    1.83
   7  -4   6    1.19    4.20
  -7  -4   6   -0.76    2.59
  -7  -4  -6    0.98    2.31
  -7   4  -6    0.48    1.51
   7   4   6    1.99    3.12
   7  -4   6    1.20    3.26
   7   4   6   -1.98    3.37
  -7  -4   6   -1.09    4.10
  -7  -4   7  511.67   16.60
  -7   4  -7  505.86   16.22
  -7  -4  -7  512.10   17.56
  -7  -4   7  503.69   17.10
  -7  -4  -7  517.30   17.79
  -7   4  -7  524.48   16.74
   7  -4   7  510.98   27.59
   7   4   7  506.56   25.49
   7   4   7  497.05   25.33
   7  -4   7  539.44   27.92
  -7   4  -8   46.36    3.91
  -7  -4  -8   37.16    4.42
   7   4   8   57.66    8.98
   7  -4   8   25.08    7.04
   7  -4   8   55.80    8.91
   7   4   8   41.72    7.30
  -7  -4   8   49.11    4.33
  -7  -4  -8   45.24    4.78
  -7   4  -8   50.94    4.54
  -7  -4   9  569.48   19.01
   7  -4   9  584.72   31.92
   7   4   9  600.95   30.08
  -7   4  -9  575.95   18.25
   7   4   9  592.42   29.69
   7  -4   9  603.30   32.19
  -7  -4  -9  565.88   19.97
  -7   4  -9  577.90   19.22
  -7  -4  10  127.31    7.43
   7  -4  10   93.77   12.54
  -7   4 -10  121.58    6.54
   7   4  10  142.67   14.10
   7   4  10  131.26   13.55
   7  -4  10  120.72   14.12
  -7  -4 -10  129.42    8.10
  -7   4 -10  127.29    7.36
   7   4  11  326.10   22.41
   7  -4  11  344.22   24.66
  -7  -4  11  322.10   13.23
   7  -4  11  331.29   13.55
   7  -4  11  333.15   24.36
   7   4  11  340.42   22.79
  -7  -4 -11  321.86   14.00
  -7   4 -11  336.97   13.50
  -7   4 -12    0.39    2.15
  -7  -4 -12   -0.45    2.42
   7   4  12    1.52    4.14
   7  -4  12    3.51    4.79
   7  -4  12   -3.51    5.53
   7   4  12   -1.52    3.91
   7  -4  12   -0.39    2.62
  -7  -4  12   -1.12    2.43
   7  -4  13  161.72   16.03
   7   4  13  160.23   15.02
   7   4  13  154.09   14.88
   7  -4  13  156.33   15.92
  -7   4 -14   16.31    3.01
  -7  -4 -14   22.64    3.45
   7  -4  14   20.56    3.16
  -7  -4  14   19.41    3.20
  -7  -4 -15  237.30   10.04
   7  -4  15  247.77    9.44
  -7   4 -16    8.99    1.94
   7  -4  16    7.94    1.64
  -7   4 -17   90.89    3.99
   7  -5   0   -0.71    2.97
  -7  -5   0    0.49    1.73
  -7  -5   0    0.24    1.81
   7  -5   0    0.71    2.73
  -7   5   0    0.49    2.05
  -7  -5   0    1.73    2.84
  -7  -5   0    0.96    1.78
  -7  -5   1    5.95    1.91
  -7  -5  -1    2.91    1.79
   7  -5   1    1.57    2.48
  -7  -5   1    3.43    3.30
  -7   5   1    1.09    2.47
  -7   5  -1    2.74    1.95
  -7  -5  -1    1.78    3.13
  -7  -5   1    2.24    1.37
   7  -5   1    2.36    2.26
  -7  -5   1    4.19    1.93
  -7  -5  -1    6.03    2.10
  -7  -5  -1    4.89    1.97
  -7  -5   2  306.28   17.01
   7  -5   2  324.93   17.48
  -7  -5  -2  308.75   11.44
  -7  -5  -2  311.56   11.11
  -7  -5   2  306.63   10.61
  -7  -5   2  313.42   10.28
  -7  -5   2  302.95   10.95
  -7  -5  -2  304.15   11.05
  -7  -5   2  316.91   10.50
   7  -5   2  311.24   17.11
  -7  -5  -3   12.36    2.31
  -7  -5  -3   16.27    2.87
  -7  -5   3   19.64    2.42
  -7  -5   3   18.97    2.28
  -7  -5   3   15.12    4.02
   7  -5   3   12.49    4.20
   7  -5   3   13.42    4.19
   7  -5   3   14.09    4.59
  -7  -5   3   16.12    2.54
  -7  -5   4    6.33    3.21
  -7  -5  -4    6.57    3.72
  -7  -5  -4   -0.31    2.13
  -7  -5  -4    1.78    1.91
  -7  -5   4    0.84    1.53
  -7  -5   4    2.95    1.73
   7  -5   4    3.94    4.00
  -7  -5   4    5.90    2.23
  -7  -5   5    8.35    4.65
   7   5   5   11.39    4.05
  -7  -5  -5   11.66    2.80
  -7  -5  -5    8.44    2.19
  -7  -5   5   11.36    2.20
  -7  -5   5    7.96    2.08
   7  -5   5   15.21    4.88
   7   5   5   10.44    4.05
  -7  -5   5    9.26    2.61
  -7  -5   5    6.71    3.33
   7  -5   5    4.70    3.55
  -7  -5  -5    8.79    2.52
  -7  -5  -6   79.33    5.85
   7  -5   6   66.16    9.67
   7   5   6   71.69    8.96
   7  -5   6   65.96    8.32
  -7  -5   6   72.13    4.73
   7   5   6   79.00    9.59
  -7  -5  -6   75.97    5.06
  -7  -5  -6   74.76    5.86
  -7  -5   6   81.02    5.54
   7  -5   6   91.02   10.71
  -7  -5   6   81.42    8.59
  -7  -5   6   73.66    9.73
  -7  -5  -7   12.02    3.34
  -7  -5   7   18.54    3.58
  -7   5  -7   17.12    2.62
  -7  -5  -7    9.10    2.36
  -7  -5  -7   12.61    3.29
   7  -5   7   10.03    4.70
   7   5   7    9.30    4.61
  -7  -5   7   13.64    2.64
   7  -5   7   13.81    4.92
   7  -5   7   20.09    6.12
  -7  -5   7   13.36    3.59
   7   5   7    9.29    4.36
  -7  -5   8   45.80    4.18
  -7  -5  -8   34.08    3.72
   7  -5   8   56.37    9.69
   7   5   8   40.71    7.64
   7   5   8   28.00    6.40
   7  -5   8   43.90    8.48
  -7  -5  -8   45.72    4.77
  -7   5  -8   38.03    3.65
  -7   5  -9    0.29    1.74
   7  -5   9   -1.68    3.74
   7   5   9    1.37    3.05
   7   5   9    1.37    4.13
   7  -5   9   -3.36    4.32
  -7  -5  -9    0.45    2.63
  -7   5  -9   -0.70    2.52
  -7  -5   9    0.99    2.42
  -7   5 -10   77.98    5.17
   7  -5  10   58.18   10.04
   7   5  10   91.43   11.49
   7   5  10   81.27   11.03
   7  -5  10   77.81   11.62
  -7  -5 -10   85.98    6.88
  -7   5 -10   80.98    5.85
  -7  -5  10   74.94    5.79
   7  -5  11   -1.25    3.04
   7  -5  11    5.39    4.62
   7   5  11    1.49    3.84
   7   5  11   -1.50    3.85
   7  -5  11   -1.80    4.91
  -7   5 -11    4.96    2.43
  -7  -5 -11    0.46    2.70
  -7  -5  11    4.32    2.56
   7  -5  12   19.34    6.59
   7   5  12    8.89    4.86
   7   5  12    8.89    4.86
   7  -5  12    5.29    5.32
  -7   5 -12   15.79    3.20
  -7  -5 -12   11.22    3.22
   7  -5  12    7.91    3.16
   7  -5  13    4.93    3.09
   7   5  13    5.58    3.81
   7  -5  13    9.86    5.78
  -7  -5  13    4.92    2.63
   7   5  13    4.19    4.02
  -7   5 -13    9.43    3.19
  -7  -5 -13    4.95    2.62
   7  -5  13   -1.64    4.95
   7  -5  14   30.50    3.47
  -7   5 -14   35.01    3.76
  -7  -5 -14   27.03    3.49
   7  -5  15   15.51    2.50
   7  -5  16    1.79    1.40
  -7   5 -16    4.97    1.71
  -7  -6   0    0.79    1.81
  -7  -6   0    1.38    1.96
  -7  -6   0    0.26    1.63
   7  -6   0   -0.84    2.64
  -7  -6   0   -0.21    1.43
   7  -6   0   -0.84    2.42
  -7  -6   1   35.17    3.41
  -7  -6  -1   36.01    3.42
  -7  -6  -1   39.17    3.82
  -7  -6  -1   30.04    3.16
  -7  -6   1   34.39    3.36
   7  -6   1   36.58    5.93
  -7  -6   1   29.19    2.78
  -7  -6  -1   39.31    3.07
   7  -6   1   39.53    6.19
  -7  -6   2  280.78   10.15
  -7  -6  -2  258.37   10.13
  -7  -6   2  269.95   10.25
  -7  -6  -2  268.08   10.27
  -7  -6   2  272.12   10.03
  -7  -6  -2  254.15   10.60
  -7  -6   2  272.50    9.76
  -7  -6  -2  263.69    9.47
  -7  -6  -3  166.04    7.64
  -7  -6  -3  161.00    8.09
  -7  -6   3  168.45    7.44
  -7  -6   3  161.76    7.04
  -7  -6  -3  175.56   13.55
  -7  -6  -3  185.61    8.04
  -7  -6   3  166.93    7.67
  -7  -6   3  150.60   11.84
  -7  -6   3  169.68    7.25
  -7  -6  -3  168.31    6.98
  -7  -6  -4  342.00   11.38
   7  -6   4  319.07   20.01
  -7  -6   4  312.03   18.63
  -7  -6  -4  334.50   20.43
   7  -6   4  341.31   20.50
   7  -6   4  311.20   19.90
  -7  -6  -4  336.54   13.07
  -7  -6  -4  319.28   11.93
  -7  -6   4  345.83   11.69
  -7  -6   4  337.01   11.80
  -7  -6   4  338.03   12.37
  -7  -6   4  330.77   18.37
  -7  -6  -5   15.07    2.53
  -7  -6   5   14.61    4.53
   7  -6   5   19.49    6.03
  -7  -6  -5   17.95    3.04
  -7  -6  -5   17.70    3.83
  -7  -6   5   16.64    2.66
  -7  -6   5   15.99    2.76
  -7  -6   5   16.09    5.26
   7  -6   5   16.86    5.79
   7  -6   5   21.20    5.75
  -7  -6   5   20.34    3.32
   7   6   6   28.16    6.00
  -7  -6   6   17.45    4.61
   7  -6   6   24.14    6.61
  -7  -6  -6   27.93    3.29
  -7  -6   6   28.57    3.29
   7   6   6   23.65    5.82
   7  -6   6   18.42    6.20
   7  -6   6   23.34    6.09
  -7  -6   6   30.91    4.00
  -7  -6  -7    5.44    3.04
  -7  -6   7    4.93    3.04
  -7   6  -7    4.41    2.01
  -7  -6  -7    2.57    2.41
   7  -6   7    4.63    4.65
   7   6   7    1.23    4.74
   7  -6   7    1.55    4.45
  -7  -6   7    8.64    3.92
   7   6   7   11.04    5.23
   7  -6   7   11.12    4.84
   7   6   8    2.65    3.80
   7  -6   8   -3.33    5.24
   7   6   8    6.62    4.50
  -7   6  -8    0.28    1.82
  -7  -6  -8    2.23    2.75
   7  -6   8    5.02    4.30
  -7  -6   8    2.61    2.11
   7   6   9    4.22    4.95
   7  -6   9   -1.76    5.06
   7   6   9   -2.81    3.83
  -7   6  -9    0.58    1.71
  -7   6  -9    1.78    2.21
  -7  -6  -9    1.87    2.94
   7  -6   9   -1.77    4.25
  -7  -6   9    0.95    2.44
   7   6  10    2.91    4.59
   7  -6  10   10.92    5.96
   7   6  10   -1.46    3.98
  -7  -6 -10    0.47    2.55
  -7   6 -10   -1.85    2.73
  -7  -6  10    0.67    2.40
   7  -6  10    3.65    5.24
  -7   6 -10   -0.29    1.83
   7  -6  11  189.87   18.34
   7   6  11  188.54   16.59
  -7  -6 -11  183.71   10.03
  -7   6 -11  185.75    9.09
  -7  -6  11  166.85    8.58
   7  -6  11  164.66    9.19
   7  -6  11  174.84   17.61
   7   6  11  188.51   16.53
   7   6  12   35.86    7.66
   7  -6  12   33.22    8.16
   7   6  12   55.91    9.08
   7  -6  12   52.49    9.72
  -7   6 -13  147.82    7.78
  -7  -6  13  149.99    7.63
   7  -6  13  163.01    8.12
   7  -6  14    9.34    2.52
  -7   6 -14   10.82    2.40
   7  -6  15   -0.65    1.79
   7  -6  16    3.61    1.32
  -7  -6 -16    3.73    1.17
  -7   6 -16    6.69    1.49
  -7  -7   0    1.89    1.94
  -7  -7   0   -0.28    1.73
  -7  -7   1  131.86    6.67
  -7  -7  -1  125.26    6.65
  -7  -7   1  129.65    6.25
  -7  -7  -1  118.01    6.03
  -7  -7  -1  126.96   11.22
  -7  -7  -2    8.59    2.43
   7  -7   2    1.14    5.08
  -7  -7  -2    3.10    2.59
  -7  -7   2    7.90    2.54
  -7  -7   2    8.44    3.11
  -7  -7  -2    5.17    2.75
   7  -7   2    2.27    4.73
  -7  -7  -2    4.18    4.65
  -7  -7   2    4.80    4.86
   7  -7   2    5.36    6.08
  -7  -7   2    7.90    2.41
   7  -7   3  161.53   14.02
  -7  -7  -3  157.45    7.71
  -7  -7   3  171.42    7.75
  -7  -7   3  166.26    7.33
  -7  -7   3  163.94    7.98
  -7  -7  -3  151.92    7.75
   7  -7   3  168.83   14.58
  -7  -7   3  175.71    7.71
   7  -7   3  164.66   15.06
  -7  -7  -3  159.16    7.25
  -7  -7   3  191.60   13.90
  -7  -7  -3  164.52   13.65
  -7  -7  -4   18.22    2.58
  -7  -7   4   22.52    3.23
  -7  -7  -4   16.37    3.05
   7  -7   4   27.75    6.59
  -7  -7  -4   22.17    3.14
  -7  -7   4   18.94    2.87
  -7  -7   4   16.06    2.54
   7  -7   4   18.02    5.98
  -7  -7   4   31.95    5.98
   7  -7   4   26.40    6.69
  -7  -7   4   11.43    4.84
  -7  -7  -4   13.24    4.79
  -7  -7   5   55.14    4.82
  -7  -7  -5   51.93    4.40
  -7  -7   5   63.05    4.64
  -7  -7   5   56.04    4.26
  -7  -7   5   52.09    7.98
   7  -7   5   58.57    9.45
   7  -7   5   61.54    9.56
  -7  -7  -5   63.52    4.31
   7  -7   5   60.40    9.38
  -7  -7   5   53.52    7.99
  -7  -7  -5   40.68    7.84
  -7  -7  -6   69.16    4.68
   7  -7   6   57.19    8.64
   7  -7   6   83.62   11.31
  -7  -7   6   78.45    9.43
   7  -7   6   75.69   11.19
  -7  -7   6   80.19    5.21
  -7  -7   6   87.40    6.02
   7  -7   7   14.94    5.85
   7   7   7   25.97    6.25
   7  -7   7    4.99    5.25
   7  -7   7   13.53    5.13
   7   7   7   22.05    6.02
   7  -7   8   35.32    8.52
  -7   7  -8   31.20    3.28
   7   7   8   23.38    6.53
   7   7   8   41.35    7.85
   7  -7   8   21.23    7.74
   7  -7   9   22.04    7.49
  -7   7  -9   29.73    3.33
   7   7   9   22.97    6.69
   7   7   9   40.20    8.07
   7  -7   9   34.96    8.38
   7  -7  10   85.40   12.96
  -7   7 -10   75.60    5.76
   7   7  10   77.36   10.91
   7  -7  10   57.70   11.22
   7   7  10   68.47   10.48
   7  -7  11    3.62    5.21
   7  -7  11    0.41    2.82
   7   7  11    1.44    3.69
   7  -7  11    3.63    4.67
   7   7  11   -1.44    4.52
  -7  -7  12   26.98    3.58
   7  -7  12   31.74    4.35
   7  -7  12   10.18    6.57
   7   7  12   30.04    6.82
   7  -7  12   22.02    7.40
  -7   7 -12   27.00    3.76
   7  -7  12   14.62    7.07
   7   7  12   27.35    6.83
   7  -7  13    1.92    2.21
  -7   7 -13    2.67    2.00
   7  -7  14   13.98    2.75
  -7   7 -14   14.18    2.50
   7  -7  15   12.52    2.06
  -7  -7 -15   11.35    1.71
   7  -7  16    2.71    1.19
  -7   7 -16    1.00    0.98
  -7  -8   0    1.86    2.02
  -7  -8   0   -1.01    3.68
  -7  -8   0    3.82    2.45
  -7  -8   1  989.66   28.66
  -7  -8   1 1025.99   28.16
  -7  -8  -1 1007.03   28.15
  -7  -8  -1  967.68   38.12
  -7  -8   1  968.87   37.40
  -7  -8  -1  978.61   28.47
  -7  -8   1  998.13   28.53
  -7  -8   2  200.83    8.86
  -7  -8  -2  204.72    8.98
   7  -8   2  182.72   15.56
  -7  -8   2  183.19    8.66
   7  -8   2  208.01   16.27
  -7  -8   2  180.71   13.76
  -7  -8  -2  215.57   15.42
   7  -8   2  172.29   16.37
  -7  -8   2  200.15    8.52
  -7  -8  -2  202.35    8.54
  -7  -8  -3  724.17   22.74
  -7  -8   3  768.40   22.89
   7  -8   3  733.11   34.55
  -7  -8   3  736.43   22.73
  -7  -8   3  757.65   22.21
   7  -8   3  767.71   35.30
  -7  -8   3  685.58   30.56
  -7  -8  -3  746.27   32.87
   7  -8   3  756.76   36.09
  -7  -8   3  773.12   22.52
  -7  -8  -3  729.71   22.16
  -7  -8  -4   93.11    5.54
   7  -8   4   71.22   10.31
  -7  -8  -4   91.73    5.86
  -7  -8   4   90.07    5.81
   7  -8   4   78.54   10.84
  -7  -8   4   78.37    5.42
  -7  -8   4   81.45    5.30
   7  -8   4   83.17   10.96
  -7  -8   4  100.92   10.99
  -7  -8   4   86.00    9.66
  -7  -8  -4   84.56   10.55
  -7  -8  -5  208.53   17.46
   7  -8   5  222.54   19.19
   7  -8   5  255.03   19.22
  -7  -8   5  254.32   10.90
  -7  -8   5  255.14   10.53
  -7  -8   5  250.71   10.18
  -7  -8  -5  259.81   10.95
   7  -8   5  202.25   18.44
  -7  -8   5  247.15   17.55
  -7  -8  -5  257.82   10.23
  -7  -8  -6   67.23    4.80
   7  -8   6   77.69   10.35
  -7  -8  -6   70.98   10.25
  -7  -8   6   69.71    5.01
  -7  -8   6   72.24    5.63
  -7  -8  -6   78.56    5.75
   7  -8   6   71.36   10.90
   7  -8   6   82.90   11.69
   7   8   7  300.21   20.78
   7  -8   7  272.41   22.38
  -7  -8   7  338.19   21.18
  -7  -8  -7  277.02   21.39
   7  -8   7  307.55   20.66
   7  -8   7  298.41   23.09
   7   8   7  353.28   22.17
  -7  -8   8   48.15    7.70
   7  -8   8   56.85   10.36
   7   8   8   86.53   11.02
  -7   8  -8   58.76    4.54
   7  -8   8   69.77   11.64
   7   8   8   54.07    8.97
   7  -8   9  518.62   32.75
   7   8   9  583.86   30.64
  -7  -8   9  562.32   28.78
   7  -8   9  611.47   34.77
   7   8   9  583.44   30.74
  -7   8  -9  589.93   18.39
   7  -8  10    9.23    6.05
   7   8  10   17.24    5.84
  -7   8 -10   10.04    2.66
   7  -8  10    1.85    5.04
   7   8  10   20.15    6.14
   7  -8  11  441.74   29.34
   7   8  11  483.38   26.71
   7  -8  11  457.19   28.84
   7  -8  11  476.26   29.61
   7   8  11  464.64   26.41
   7  -8  12   34.84    4.04
  -7   8 -12   33.76    3.70
  -7  -8 -13   90.70    5.29
   7  -8  13   92.48    5.73
  -7   8 -13   87.01    5.33
  -7  -8 -14    0.82    1.31
  -7   8 -14    0.82    1.49
   7  -8  14    0.23    1.63
   7  -8  15  146.10    5.88
  -7  -9   0    1.03    2.97
  -7  -9   0    1.18    1.98
  -7  -9   0    0.93    2.14
  -7  -9  -1   29.58    3.45
   7  -9   1   35.67    9.02
  -7  -9   1   31.75    3.65
  -7  -9   1   36.56    4.03
  -7  -9  -1   16.10    4.93
  -7  -9   1   28.42    5.73
  -7  -9  -1   30.52    3.64
  -7  -9   1   31.11    3.59
  -7  -9  -2    7.51    2.42
  -7  -9   2    8.62    2.58
   7  -9   2    1.65    4.99
  -7  -9   2    9.27    2.47
  -7  -9   2    9.90    2.73
  -7  -9  -2    6.96    2.27
  -7  -9   2   10.18    4.34
  -7  -9  -2   15.78    5.32
   7  -9   3  132.97   14.41
  -7  -9   3  132.64    7.33
  -7  -9   3  140.23    7.21
   7  -9   3  153.93   16.08
  -7  -9   3  137.26    7.15
  -7  -9  -3  132.88    7.07
   7  -9   3  135.10   13.94
  -7  -9  -3  134.51    7.31
  -7  -9   3  148.58    7.62
  -7  -9  -3  137.90   12.96
   7  -9   4    3.17    5.39
  -7  -9   4    2.73    2.65
  -7  -9  -4    1.35    2.19
   7  -9   4    4.72    4.52
  -7  -9   4    2.69    2.33
  -7  -9   4   -0.93    2.08
   7  -9   4    1.55    4.46
  -7  -9  -4    6.32    4.73
  -7  -9  -4    5.89    2.24
   7  -9   5   38.53    8.64
  -7  -9   5   33.91    4.12
  -7  -9  -5   37.56    4.08
   7  -9   5   24.96    7.13
  -7  -9   5   37.02    3.76
  -7  -9   5   31.08    3.62
   7  -9   5   38.94    7.97
  -7  -9  -5   29.71    6.76
  -7  -9  -5   25.46    3.17
   7  -9   6    3.52    5.30
  -7  -9   6    2.73    4.47
  -7  -9  -6    4.30    2.62
   7  -9   6    7.00    6.16
  -7  -9   6    3.56    2.48
   7  -9   6    5.82    4.39
  -7  -9  -6   11.49    5.98
  -7  -9  -6    3.68    2.20
   7  -9   7   -1.83    4.07
  -7  -9   7    8.18    4.80
   7   9   7    5.65    4.26
   7  -9   7    5.46    5.23
   7   9   7    4.24    3.86
  -7  -9  -7    2.38    2.00
   7  -9   7    1.40    4.03
  -7  -9  -7    7.55    5.31
  -7  -9  -7    6.22    2.58
  -7   9  -8   -2.61    2.62
   7   9   8    1.44    3.93
   7  -9   8    3.73    4.79
   7   9   8    2.88    3.92
  -7  -9  -8    2.57    2.62
  -7  -9  -8   -1.55    4.46
   7  -9   8    7.48    6.58
  -7  -9   8    4.03    4.04
  -7   9  -9   74.55    4.88
   7   9   9   88.78   11.31
  -7  -9  -9   59.50    5.07
  -7  -9  -9   70.10   10.72
   7   9   9   78.88   10.71
   7  -9   9   61.27   10.93
   7  -9   9   76.42   12.21
  -7  -9   9   84.62    9.61
   7   9  10    1.39    3.79
   7  -9  10   17.86    7.08
   7   9  10   11.10    4.55
   7  -9  10   21.52    7.47
  -7  -9  10   15.22    4.13
  -7  -9 -10   19.59    6.57
  -7  -9 -10   16.20    3.06
   7  -9  11    1.44    2.42
  -7   9 -11   -0.59    1.79
  -7  -9 -11    0.29    1.88
   7  -9  12   62.58    5.02
  -7   9 -12   64.57    4.51
  -7  -9 -12   49.20    3.97
   7  -9  13   16.94    2.59
  -7   9 -13    9.48    2.08
   7  -9  14    3.55    1.70
  -7   9 -14    3.79    1.43
  -7 -10   0    1.91    2.05
  -7 -10   0    7.64    2.54
  -7 -10   0    3.61    2.48
   7 -10   1  858.92   43.14
  -7 -10   1  908.49   26.76
  -7 -10  -1  913.13   26.77
  -7 -10   1  911.86   27.36
  -7 -10  -1  887.50   26.65
  -7 -10   1  915.59   26.83
  -7 -10  -2   16.57    2.89
   7 -10   2   33.82    8.42
  -7 -10   2   22.16    3.29
  -7 -10   2   27.02    3.65
  -7 -10   2   18.23    3.26
  -7 -10  -2   25.43    3.45
  -7 -10  -3  564.25   28.06
   7 -10   3  628.48   33.87
  -7 -10   3  592.02   19.00
  -7 -10  -3  582.00   19.02
  -7 -10   3  580.90   19.29
  -7 -10   3  568.00   18.83
  -7 -10   3  588.14   19.28
  -7 -10  -3  591.40   19.06
   7 -10   4    4.94    4.24
  -7 -10  -4   15.89    3.18
   7 -10   4   14.96    6.76
   7 -10   4   18.41    7.76
  -7 -10   4    7.10    2.79
  -7 -10   4    9.81    2.67
  -7 -10  -4   14.98    4.82
  -7 -10   4   14.57    3.16
  -7 -10  -4   14.63    3.08
   7 -10   5  427.20   27.67
   7 -10   5  330.56   23.97
  -7 -10   5  410.03   14.87
  -7 -10   5  408.19   14.78
  -7 -10   5  407.87   14.47
  -7 -10  -5  386.82   23.44
   7 -10   5  394.40   26.93
  -7 -10  -5  389.86   14.35
  -7 -10  -5  393.90   14.49
   7 -10   6    3.02    3.63
  -7 -10  -6    3.19    2.07
   7 -10   6    5.37    5.14
  -7 -10  -6    7.18    2.49
  -7 -10   6    3.66    2.07
   7 -10   6    5.42    4.34
  -7 -10   6    1.42    3.65
  -7 -10  -6   17.89    4.68
  -7 -10  -7  774.58   35.87
   7  10   7  773.23   36.00
   7 -10   7  736.90   39.20
   7  10   7  747.99   35.74
   7 -10   7  752.60   39.07
   7 -10   7  709.92   34.66
  -7 -10  -7  751.08   23.18
  -7 -10  -7  731.82   22.57
  -7 -10   7  737.06   34.93
  -7 -10   8   -1.34    3.65
   7 -10   8    1.85    4.11
   7 -10   8   -1.83    4.98
   7  10   8    1.42    4.09
   7  10   8    1.42    3.16
  -7  10  -8    2.21    1.93
   7  10   9  825.71   37.16
   7 -10   9  759.91   39.28
  -7 -10  -9  765.88   36.27
   7  10   9  811.87   36.90
   7 -10   9  764.22   39.56
  -7 -10   9  819.45   35.35
   7 -10  10   10.79    3.02
  -7  10 -10    7.90    2.35
  -7  10 -11  158.27    7.27
   7 -10  11  158.16    7.89
   7 -10  12    3.38    2.02
  -7  10 -12    5.12    1.76
   7 -10  13  273.23    9.61
   7 -10  14   -0.14    1.19
   7 -11   0   -3.98    5.42
  -7 -11   0    1.91    2.06
  -7 -11   0    1.01    2.12
  -7 -11   0   -1.14    2.03
   7 -11   1    5.78    6.31
  -7 -11   1   -0.67    2.08
  -7 -11  -1    1.57    1.85
  -7 -11   1   -1.29    2.41
  -7 -11  -1   -0.34    2.00
  -7 -11   1    1.87    2.30
  -7 -11   2   41.38    4.24
  -7 -11   2   49.98    4.36
  -7 -11  -2   45.44    4.28
   7 -11   2   49.82    9.83
  -7 -11   2   49.37    4.60
  -7 -11   2   40.75    4.04
  -7 -11   3   47.52    4.33
  -7 -11  -3   46.19    4.43
   7 -11   3   56.46   10.07
  -7 -11   3   45.01    4.38
  -7 -11   3   48.71    4.68
  -7 -11   3   54.14    4.50
   7 -11   4   -1.68    4.58
  -7 -11   4    1.02    2.33
  -7 -11  -4    6.80    2.39
  -7 -11   4    2.18    2.06
  -7 -11   4    3.36    1.98
   7 -11   5   11.14    6.13
  -7 -11  -5    7.30    2.28
  -7 -11   5    7.19    2.62
  -7 -11   5    5.68    2.21
  -7 -11   6  204.73    9.25
  -7 -11  -6  196.79    9.04
   7 -11   6  223.83   18.27
   7 -11   7   -5.30    5.79
   7  11   7    1.39    4.00
   7 -11   7   -1.40    4.77
   7  11   7   -1.39    2.83
   7 -11   7    1.78    3.63
   7  11   8  273.93   19.51
   7 -11   8  271.86   21.29
  -7  11  -8  248.34    9.63
   7  11   8  263.96   19.17
   7 -11   8  260.52   20.92
  -7 -11  -8  243.13    9.64
  -7  11  -9   -0.26    1.72
   7 -11   9    7.13    2.64
   7 -11  10    4.30    2.31
   7 -11  10   15.05    3.66
   7 -11  11    2.83    2.10
   7 -11  12    7.11    1.90
   7 -11  13   20.21    2.00
  -7 -12   0    2.29    2.16
   7 -12   0    2.01    4.47
  -7 -12   0   -1.36    1.98
  -7 -12  -1   21.31    3.22
  -7 -12   1   24.84    3.60
  -7 -12  -1   27.09    3.67
   7 -12  -1   18.56    8.40
  -7 -12   1   30.23    3.55
   7 -12   1   25.06    7.85
  -7 -12  -2    4.81    2.19
  -7 -12  -2    4.32    2.34
  -7 -12   2    3.37    2.13
  -7 -12   2    8.14    2.38
   7 -12  -2    8.44    6.64
   7 -12   2    1.84    5.30
  -7 -12   2    3.72    2.11
  -7 -12   3   46.50    4.49
  -7 -12   3   46.62    4.27
  -7 -12   3   47.83    4.28
  -7 -12  -3   42.53    4.16
   7 -12   3   48.96    9.72
   7 -12  -4   39.56    4.33
  -7 -12  -4   45.58    4.07
  -7 -12   4   42.39    4.16
  -7 -12   4   44.56    4.22
   7 -12   5    1.55    3.72
  -7 -12   5    4.53    2.18
   7 -12   6   -5.71    5.34
   7  12   7   11.69    5.15
   7 -12   7    5.25    4.63
   7  12   7   11.66    5.14
  -7 -12  -7    8.76    2.15
  -7  12  -8    0.64    1.36
   7 -12   9    9.12    2.59
   7 -12  10   11.27    2.28
   7 -12  11   75.57    4.26
   7 -12 -12    0.56    1.56
   7 -12  12    1.62    1.20
  -7 -13   0   -0.73    2.21
  -7 -13   0    4.63    2.14
   7 -13   0    5.72    5.48
  -7 -13   1   63.31    5.08
  -7 -13  -1   69.59    5.33
  -7 -13   1   54.66    4.68
  -7 -13   1   59.79    4.75
  -7 -13  -1   60.04    4.76
   7 -13   1   71.40   11.96
   7 -13  -2   11.99    6.79
   7 -13   2    6.97    5.26
   7 -13  -3   24.01    7.94
   7 -13   3   22.95    7.16
   7 -13  -4    3.96    5.40
   7 -13   4   -3.07    4.19
   7 -13   5   19.87    6.21
  -7 -13   5   27.38    3.27
  -7 -13  -5   24.49    3.06
   7 -13  -5   24.27    3.36
   7 -13  -6   86.58    5.94
  -7 -13  -6   98.38    5.50
  -7 -13   6  101.94    5.79
  -7  13  -7    3.75    1.60
  -7 -13  -7    0.68    1.44
   7 -13  -7    0.65    2.30
   7 -13  -8    3.34    2.05
   7 -13   8    4.17    2.12
   7 -13  -9    7.22    2.23
   7 -13 -10    4.64    1.91
   7 -13 -11   -1.15    1.64
  -7 -14   0   -1.20    1.85
   7 -14   0   -3.39    5.11
  -7 -14   0    0.91    1.77
  -7 -14   0    4.28    2.16
  -7 -14   1   84.67    5.39
  -7 -14  -1   94.92    5.69
   7 -14   1   68.40   11.26
   7 -14  -1   74.79   11.90
  -7 -14   1   87.19    5.72
  -7 -14  -1   85.12    5.75
  -7 -14   1   92.70    5.60
  -7 -14  -2   35.76    3.64
  -7 -14   2   48.13    4.15
  -7 -14  -2   47.24    4.30
  -7 -14   2   44.23    3.88
  -7 -14  -3  184.79    8.11
  -7 -14   3  174.47    8.22
  -7 -14  -3  173.18    8.50
  -7 -14   3  179.77    8.12
  -7 -14  -4   66.84    4.55
  -7 -14   4   61.02    4.43
  -7 -14  -4   55.94    4.61
   7 -14  -5   31.72    3.53
  -7 -14  -5   40.14    3.55
  -7 -14   5   39.88    3.63
  -7 -14  -5   45.20    3.98
  -7 -14  -6   18.55    2.33
   7 -14  -6   14.67    2.44
  -7 -14  -6   16.36    2.69
   7 -14  -7  102.24    5.45
  -7 -14  -7  113.20    5.86
   7 -14  -8    9.92    2.01
  -7 -14  -8   16.65    2.29
   7 -14  -9   92.42    4.57
  -7 -14  -9   93.04    4.72
   7 -14 -10   35.11    2.37
  -7 -14 -10   32.35    2.42
  -7 -15   0    1.54    1.66
  -7 -15   0    1.03    1.71
  -7 -15   0   -1.92    1.73
  -7 -15  -1    2.02    1.71
  -7 -15  -1   -0.26    1.61
  -7 -15   1   -0.54    1.62
  -7 -15  -1    4.14    1.90
  -7 -15   1    2.56    1.77
  -7 -15  -2    7.12    1.91
  -7 -15   2    4.47    1.84
  -7 -15   2    5.48    2.03
  -7 -15  -2    4.96    1.97
  -7 -15  -3   26.75    2.86
  -7 -15   3   28.22    2.97
  -7 -15  -3   32.20    3.25
  -7 -15  -4    0.43    1.35
  -7 -15  -4    0.77    1.71
  -7 -15   4    1.79    1.56
  -7 -15  -5   37.65    2.99
  -7 -15  -5   47.34    3.67
  -7 -15  -6    1.10    1.34
  -7 -15  -6    4.28    1.69
  -7  15  -6    4.72    1.25
   7 -15  -6    3.63    1.40
   7 -15  -7    0.37    1.03
  -7 -15  -7    1.29    1.30
  -7 -15  -8    4.67    1.31
  -7 -16   0    1.04    1.50
  -7 -16   0    1.01    1.30
  -7 -16  -1  289.87   10.25
  -7 -16   1  299.45   10.23
  -7 -16  -1  307.93   10.34
  -7 -16  -2   57.76    3.63
  -7 -16  -2   55.17    3.67
  -7 -16   2   60.55    3.73
  -7 -16  -2   55.09    3.69
  -7 -16  -3  460.44   13.98
  -7 -16   3  487.26   14.22
  -7 -16  -3  452.23   14.23
  -7 -16  -3  481.94   14.32
  -7 -16  -4   10.19    1.66
  -7 -16  -4    7.91    1.67
  -7 -16  -4    9.84    1.76
  -7 -16  -5  314.06    9.70
  -7 -16  -5  311.02    9.58
  -7 -16  -5  316.27    9.23
  -7 -16  -6    0.50    1.00
  -7 -16  -6    2.61    1.07
  -7 -17   0   -1.23    1.14
  -7 -17  -1    4.86    1.25
  -7 -17   1    3.08    1.23
  -7 -17  -2   28.90    2.16
  -7 -17  -3   32.08    2.16
  -7  17  -3   26.96    1.83
  -8   0   0 4129.42  110.89
   8   0   1    9.15    4.14
  -8   0  -1   12.58    7.04
  -8   0   1    9.38    6.74
   8   0   1    3.93    3.87
  -8   0  -2 4482.17  108.71
   8   0   2 4411.39  114.91
  -8   0   2 4483.99  119.64
  -8   0  -2 4709.06  120.01
   8   0   2 4327.42  114.72
   8   0   3   10.05    4.44
   8   0   3   10.78    4.25
  -8   0  -3   12.11    5.67
  -8   0   3   15.80    5.87
  -8   0  -3   12.81    3.09
  -8   0   4 1244.40   32.73
   8   0   4 1219.83   40.85
   8   0   4 1116.94   40.06
  -8   0  -4 1221.95   32.70
  -8   0   5   14.99    3.13
  -8   0   5   10.49    6.11
  -8   0  -5   10.71    2.84
  -8   0   6 2784.40   68.79
   8   0   6 2676.61   80.74
   8   0   6 2784.22   81.19
  -8   0  -6 2631.60   68.64
   8   0   7   -1.17    3.52
  -8   0  -7    0.57    2.13
   8   0   7    4.64    4.22
   8   0   8 1265.12   48.79
  -8   0  -8 1303.04   36.11
   8   0   8 1330.28   49.33
   8   0   9    4.29    4.68
  -8   0  -9    2.94    2.30
   8   0   9    8.57    5.35
   8   0  10  565.92   30.50
   8   0  10  509.92   17.69
   8   0  10  571.74   30.46
   8   0  11   -1.61    4.62
   8   0  11    0.99    2.58
   8   0  11   -3.23    4.87
   8   0  12  963.15   43.56
   8   0  12  917.13   42.78
  -8   0 -12  989.80   29.88
   8   0  13    3.14    3.50
   8   0  13    3.12    4.26
  -8   0 -14  632.12   20.56
  -8   0 -15    0.88    2.08
  -8   0 -16  204.20    8.08
  -8   0 -17    0.14    1.05
  -8  -1   0  260.86    9.55
  -8   1   0  253.63   14.81
  -8  -1   0  265.60   15.43
   8   1   1  674.94   22.65
   8  -1   1  696.47   23.36
  -8   1  -1  657.74   26.28
  -8   1   1  700.47   26.89
  -8  -1   1  708.72   27.64
  -8  -1  -1  671.12   27.30
  -8  -1  -1  676.18   19.56
   8  -1   1  682.97   23.30
   8   1   1  669.95   22.55
  -8  -1   2    7.51    2.03
   8  -1   2    5.89    2.94
   8   1   2    7.69    2.65
   8   1   2    8.83    2.88
   8  -1   2    8.23    2.83
  -8   1  -2    5.13    1.78
  -8  -1  -2    5.95    1.82
  -8  -1  -2    5.16    3.22
  -8  -1   2    5.02    3.40
  -8   1   2    2.41    3.02
  -8   1  -2    6.97    2.90
  -8   1   3  281.71   16.15
  -8  -1  -3  238.33   15.22
  -8   1  -3  260.20   15.00
   8   1   3  231.59   13.00
   8  -1   3  238.28   13.48
  -8  -1  -3  234.37    8.82
  -8   1  -3  235.91    8.75
   8   1   3  246.00   13.33
   8  -1   3  250.54   13.82
  -8  -1   3  249.77    9.08
  -8  -1   3  232.20    8.84
   8   1   4   88.92    8.51
   8  -1   4   75.37    7.90
   8  -1   4   90.09    8.73
   8   1   4   87.00    8.36
  -8   1  -4   93.76    9.39
  -8  -1  -4   83.35    4.87
  -8   1  -4   91.81    5.01
  -8  -1   4   88.58    5.10
  -8  -1   5   25.48    5.90
  -8   1   5   26.12    3.06
  -8  -1   5   27.66    3.24
  -8   1  -5   28.24    2.91
  -8  -1  -5   25.87    3.06
  -8  -1  -5   26.79    2.95
  -8   1  -5   27.25    2.96
  -8   1  -6    1.79    1.87
  -8  -1  -6    0.56    1.97
  -8   1   6    2.97    2.05
  -8  -1   6   -0.27    2.23
   8   1   6    3.05    3.20
   8  -1   6    2.15    3.51
   8  -1   6    1.07    3.37
   8   1   6   -1.01    3.05
  -8   1  -6    0.26    1.72
  -8  -1  -6    1.36    1.62
  -8   1  -7  424.49   14.57
  -8  -1  -7  429.37   14.95
  -8  -1   7  427.62   14.88
  -8   1  -7  450.54   14.90
  -8  -1  -7  438.30   15.13
   8   1   7  410.27   22.64
   8  -1   7  433.09   23.62
   8   1   7  419.58   22.87
   8  -1   7  470.07   24.55
  -8   1  -8    7.88    2.57
  -8  -1  -8    2.97    2.28
  -8   1  -8    2.39    2.34
   8   1   8    2.54    4.00
   8  -1   8    4.01    3.64
  -8  -1   8    3.41    2.77
  -8   1  -8    3.57    2.30
  -8  -1  -8    3.52    2.41
   8  -1   8    2.67    4.02
   8   1   8    5.10    4.49
  -8  -1  -9    3.46    2.48
   8   1   9   -2.80    4.02
   8  -1   9    2.93    4.22
  -8  -1   9    0.74    2.91
  -8   1  -9   -0.71    2.81
  -8  -1  -9    2.69    2.79
   8  -1   9   -1.46    3.76
   8   1   9   -1.41    4.24
  -8  -1 -10   87.43    6.26
   8   1  10   89.26   11.54
   8  -1  10  104.38   12.71
  -8   1 -10   90.49    6.46
  -8  -1 -10   89.45    6.63
   8  -1  10   80.19   11.18
   8   1  10  106.10   12.50
  -8  -1  10   97.04    6.82
   8   1  11  141.24   14.71
   8  -1  11  130.67   14.40
  -8  -1 -11  132.36    7.99
   8  -1  11  121.87    7.18
   8   1  11  144.21   14.83
  -8  -1 -12    1.27    2.37
   8   1  12    1.59    4.09
   8  -1  12    8.27    5.21
   8  -1  12    1.69    2.33
   8   1  12   -1.60    4.36
   8  -1  12    1.66    4.28
   8   1  13    7.64    4.60
   8  -1  13   -3.17    5.58
   8   1  13    1.54    4.84
   8  -1  13   11.20    5.24
   8  -1  13    3.32    2.11
   8  -1  14    5.22    2.01
  -8  -1 -14    1.78    2.22
  -8   1 -14    2.76    2.15
   8  -1  15    3.37    1.58
  -8   1 -15    7.71    2.37
  -8  -1 -15    7.36    2.30
  -8   1 -16   21.29    2.53
  -8  -1 -16   20.55    2.58
  -8   1 -17   10.31    1.49
  -8  -2   0 1300.05   43.39
  -8   2   0 1289.47   41.51
  -8  -2   0 1293.85   34.18
  -8  -2   0 1268.02   34.08
   8   2   1   32.59    4.20
  -8  -2   1   30.36    3.09
  -8  -2  -1   36.31    3.19
   8  -2   1   27.23    4.15
   8   2   1   29.49    3.94
  -8  -2   1   28.07    5.29
  -8   2  -1   29.44    5.43
  -8   2   1   32.16    5.23
  -8  -2  -1   27.86    5.75
   8  -2   1   29.52    4.20
  -8  -2   1   36.09    3.17
  -8  -2  -1   30.06    3.02
  -8  -2  -2   14.53    2.72
  -8  -2   2   14.92    3.00
  -8  -2  -2   14.85    2.97
   8   2   2   10.79    3.87
   8  -2   2   15.53    4.68
  -8  -2  -2   15.39    5.47
  -8   2   2   19.20    5.30
  -8  -2   2    9.55    5.36
  -8   2  -2   13.95    4.48
   8   2   2   10.80    3.70
   8  -2   2    9.69    4.08
  -8  -2   2   15.59    2.98
  -8   2   3  125.25   10.83
  -8   2  -3  106.20    9.26
  -8  -2   3  119.49    5.91
   8   2   3  114.48    9.00
   8  -2   3  128.31    9.84
   8   2   3  119.72    9.01
   8  -2   3  111.27    9.30
  -8   2  -3  120.95    5.60
  -8  -2  -3  109.65    5.59
  -8  -2   3  114.07    5.73
  -8   2  -4  104.51    5.31
   8   2   4  113.64    9.41
   8  -2   4   95.80    9.14
  -8  -2   4  102.49    5.48
  -8  -2  -4   99.83    5.40
  -8   2  -4   97.62    9.03
   8  -2   4  103.10    9.40
   8   2   4  108.82    9.15
  -8  -2  -5    7.21    2.31
  -8   2  -5    8.75    2.03
  -8  -2   5   14.88    2.78
  -8   2   5   10.98    2.42
  -8   2  -5    8.84    2.11
  -8  -2   6  494.64   25.57
  -8   2  -6  467.22   15.36
  -8  -2  -6  474.74   16.06
  -8   2  -6  478.22   15.55
  -8  -2  -6  473.85   16.19
  -8  -2   6  493.61   16.20
   8  -2   6  526.49   25.71
   8   2   6  462.91   23.51
   8   2   6  492.23   23.97
   8  -2   6  491.87   24.99
  -8  -2   7   12.09    2.82
  -8   2  -7   10.89    2.50
  -8  -2  -7   14.13    3.00
   8  -2   7   11.37    5.26
   8   2   7    4.54    3.73
  -8  -2   7    8.77    2.84
   8  -2   7   11.32    5.24
  -8  -2  -7   15.67    3.09
  -8   2  -7   11.48    2.49
   8   2   7    5.69    3.88
   8   2   8 1019.91   42.23
   8  -2   8 1051.79   43.65
  -8   2  -8 1037.68   30.09
  -8  -2  -8 1070.29   31.03
  -8  -2   8 1046.92   30.70
  -8   2  -8 1066.05   30.52
  -8  -2  -8 1083.24   31.24
   8   2   8 1033.93   42.24
   8  -2   8 1137.13   44.95
  -8  -2   9    5.11    2.68
  -8  -2  -9    0.37    2.53
   8  -2   9    1.52    4.15
   8   2   9    1.39    3.78
  -8  -2  -9    3.98    2.76
  -8   2  -9    3.53    2.38
   8  -2   9    1.52    3.64
   8   2   9    4.18    4.20
  -8   2  -9    4.42    2.11
   8   2  10   82.12   11.90
   8  -2  10   74.94   11.53
  -8   2 -10   74.02    6.00
  -8  -2 -10  101.03    6.93
   8  -2  10   69.69   11.75
  -8  -2  10   79.22    6.29
   8   2  10   71.93   11.14
   8  -2  11    8.33    3.10
   8   2  11   -1.56    4.01
   8  -2  11    5.08    4.36
  -8  -2 -11    7.83    2.69
  -8   2 -11    3.92    2.62
   8  -2  11    6.73    5.30
  -8  -2  11   15.16    3.65
   8   2  11   12.50    4.71
[truncated: 297,111 more chars]
